# Supplementary material for: Serum metabolic profile and metabolome genome-wide association study in chicken
Source: J Anim Sci Biotechnol. 2023 May 4;14:69. doi: 10.1186/s40104-023-00868-7 (PMC10158329; doi:10.1186/s40104-023-00868-7)
Supplement: Supplementary file 2 — Additional file 2: Table S1. Segmented QC samples identified to metabolites under four detection modes. Table S2. Non-targeted metabolites of chicken serum. Table S3. The statistical results of coefficient of variation. Table S4. The statistical results of broad-sense heritability. Table S5. All significant SNP loci of GWAS signaling metabolites > 7.29. [file 40104_2023_868_MOESM2_ESM.xlsx]

## Sheet: Table S1
Table S1 Segmented QC samples identified to metabolites under four detection modes
Detection mode	peak number	English Name(first)	Original tR(s)	m/z (Da)	Library Type	Library ID	Molecular Formula	CAS No.	Adducts	HMDB ID	KEGG ID	PubChem SID	Class	Source
T3-neg	0	LPA 16:4	1501.84	401.173	Integrated database	348940--607445	C19H31O7P		M-H				Lipids	Endogenous
T3-neg	2	Sorbitan palmitate (INN)	1811.36	401.29	Integrated database	57871--100435	C22H42O6	26266-57-9	M-H	HMDB0029887		332976533	Lipids	Endogenous
T3-neg	3	N-Palmitoyl phenylalanine	1765.55	402.302	Integrated database	463887--789521	C25H41NO3		M-H	HMDB0062339		123060506	Amino acid	Endogenous
T3-neg	5	UDP	183.879	404	KEGG database	368151--640643	C9H14N2O12P2	58-98-0	M-H	HMDB0000295	C00015		Peptides and Nucleosides	Endogenous
T3-neg	7	Diclazuril (USAN/INN)	1418.84	404.978	Integrated database	429523--747176	C17H9Cl3N4O2	101831-37-2	M-H				Exogenous	Exogenous
T3-neg	10	Methyl (1S,4aS,6R,7R,7aR)-1-(-D-glucopyranosyloxy)-5,6-dihydroxy-7-methyl-1,4a,5,6,7,7a-hexahydrocyclopenta[c]pyran-4-carboxylate	668.006	405.146	Integrated database	1388951--1013994	C17H26O11		M-H				Exogenous	Exogenous
T3-neg	11	Annoglabasin C	1610.08	405.226	Integrated database	313923--546761	C23H34O6	288627-09-8	M-H	HMDB0036263			Exogenous	Exogenous
T3-neg	14	Dl-Tryptophan	1666.06	407.176	Standards database	3000034--2551	C11H12N2O2	54-12-6	2M-H	HMDB0030396	C00806		Organic heterocyclic	Endogenous
T3-neg	16	Kuwanol D	2094.85	407.188	Integrated database	438282--760347	C25H28O5	123702-93-2	M-H	HMDB0034017		74380730	Exogenous	Exogenous
T3-neg	18	D(+)-Tryptophan	607.079	407.174	Standards database	229078--712	C11H12N2O2	153-94-6	2M-H	HMDB0013609	C00525		Organic heterocyclic	Endogenous
T3-neg	19	Alclometasone (INN)	742.009	407.156	Integrated database	452599--773992	C22H29ClO5	66734-13-2|67452-97-5	M-H	HMDB0014385			Exogenous	Exogenous
T3-neg	21	Cholic acid	1421.88	407.282	Standards database	455017--2335	C24H40O5	81-25-4	M-H	HMDB0000619	C00695|C01558|C00695|C01558		Lipids	Endogenous
T3-neg	22	Allocholic acid	1384.83	407.282	KEGG database	436243--758506	C24H40O5	2876-63-3|2464-18-8|10322-18-6	M-H	HMDB0000505|HMDB0000395	C17737	7850980|7850979|7850977	Lipids	Endogenous
T3-neg	23	Scorzoside	1729.28	409.192	Integrated database	246735--429265	C21H30O8	106009-45-4	M-H	HMDB0040713			Exogenous	Exogenous
T3-neg	24	Heliocide H4	1883.45	409.211	Integrated database	204297--355841	C25H30O5	64960-68-5	M-H	HMDB0035298			Exogenous	Exogenous
T3-neg	26	1-Palmitoylglycerol 3-phosphate	1610.88	409.237	KEGG database	457435--778414	C19H39O7P		M-H	HMDB0000327	C04036		Lipids	Endogenous
T3-neg	27	5,6-Epoxy-5,6-dihydro-10'-apo-b,y-carotene-3,10'-diol	1676.29	409.276	Integrated database	694--1233	C27H38O3	68378-37-0	M-H	HMDB0039021			Lipids	Endogenous
T3-neg	28	LPA 16:0	1590.7	409.239	Integrated database	401219--697994	C19H39O7P		M-H				Lipids	Endogenous
T3-neg	29	4α-Methyl-5α-ergosta-8,14,24(28)-trien-3β-ol	1564.8	409.345	KEGG database	22548--39166	C29H46O	74635-33-9	M-H	HMDB0006928	C11508	85300704	Exogenous	Exogenous
T3-neg	31	Patientoside A	428.277	411.084	Integrated database	16663--29038	C19H21ClO8		M-H	HMDB0037098			Exogenous	Exogenous
T3-neg	32	Zileuton O-glucuronide	250.803	411.088	Integrated database	463710--789246	C17H20N2O8S		M-H	HMDB0060914			Exogenous	Exogenous
T3-neg	33	GF 109203X	850.577	411.189	KEGG database	439087--761025	C25H24N4O2	133052-90-1	M-H		C11238		Exogenous	Exogenous
T3-neg	34	Grayanotoxin I	1605.38	411.234	KEGG database	448040--769470	C22H36O7	4720-09-6	M-H		C09103		Exogenous	Exogenous
T3-neg	35	Austalide K	1963.47	411.222	Integrated database	62025--107618	C25H32O5	87833-53-2	M-H	HMDB0030157			Exogenous	Exogenous
T3-neg	36	4-Methoxy-5-(3,7,11,15-tetramethyl-2,6,10,14-hexadecatetraenyl)-1,3-benzenediol	1529.14	411.291	Integrated database	58572--101652	C27H40O3	126398-85-4	M-H	HMDB0040765			Exogenous	Exogenous
T3-neg	37	FAHFA 25:0	2022.64	411.349	Integrated database	209470--364775	C25H48O4		M-H				Lipids	Endogenous
T3-neg	38	AK-toxin I	401.282	412.186	KEGG database	18597--32441	C23H27NO6	85146-09-4	M-H	HMDB0030401	C16787		Exogenous	Exogenous
T3-neg	41	(4R,5S,7R,11S)-11,12-Dihydroxy-1(10)-spirovetiven-2-one 11-glucoside	2154.28	413.223	Integrated database	311426--542427	C21H34O8		M-H	HMDB0033150			Exogenous	Exogenous
T3-neg	42	11'-Carboxy-α-tocotrienol	1786.22	413.27	Integrated database	106251--184631	C26H38O4		M-H	HMDB0012516			Lipids	Endogenous
T3-neg	44	Heteroflavanone C	1562.98	413.165	Integrated database	115110--200477	C23H26O7	156127-36-5	M-H	HMDB0041256		74381778	Exogenous	Exogenous
T3-neg	45	Adlupulone	1585.85	413.27	Integrated database	445029--766478	C26H38O4	28374-71-2	M-H	HMDB0030140			Exogenous	Exogenous
T3-neg	46	6-Heptenyl glucosinolate	84.8201	414.086	Integrated database	392117--682192	C14H25NO9S2		M-H	HMDB0038425			Carbohydrates	Endogenous
T3-neg	47	Acemetacin (JP17/INN)	1338.57	414.069	Integrated database	449325--770826	C21H18ClNO6	53164-05-9	M-H		D01582		Exogenous	Exogenous
T3-neg	49	Flucofuron	1224.08	414.983	Integrated database	517511--812391	C15H8Cl2F6N2O		M-H				Exogenous	Exogenous
T3-neg	50	Neotigogenin	1846.29	415.323	KEGG database	170--262	C27H44O3	470-01-9	M-H	HMDB0030047	C16819	123069143	Exogenous	Exogenous
T3-neg	52	KH7	1321.65	416.998	Integrated database	445868--767361	C17H15BrN4O2S	330676-02-3	M-H				Exogenous	Exogenous
T3-neg	54	CPA(18:1(9Z)/0:0)	1640.55	417.242	Integrated database	431096--749872	C21H39O6P		M-H	HMDB0007006			Lipids	Endogenous
T3-neg	55	Hexadecyl ferulate	1692.36	417.301	Integrated database	420271--730980	C26H42O4	158306-36-6	M-H	HMDB0039317			Phenylpropanoids and polyketides	Endogenous
T3-neg	57	Dehydroxypaxilline	1475.74	418.23	Integrated database	11466--19980	C27H33NO3	112900-05-7	M-H	HMDB0037531			Exogenous	Exogenous
T3-neg	58	N-Palmitoyl tyrosine	1620.26	418.298	Integrated database	49497--85940	C25H41NO4		M-H	HMDB0062340		123060513	Amino acid	Endogenous
T3-neg	60	CPA(18:0/0:0)	1725.6	419.258	Integrated database	457721--778768	C21H41O6P		M-H	HMDB0007004			Lipids	Endogenous
T3-neg	61	Benzaldehyde, 3-chloro-4,6-dihydroxy-2-methyl-5-[(2E,6E)-3-methyl-7-[(2S)-tetrahydro-5,5-dimethyl-4-oxo-2-furanyl]-2,6-octadien-1-yl]-	675.314	419.161	Integrated database	326304--568388	C23H29ClO5		M-H				Exogenous	Exogenous
T3-neg	62	Otenzepad	1501.65	420.244	Integrated database	298479--519736	C24H31N5O2		M-H				Exogenous	Exogenous
T3-neg	64	Chloramphenicol succinate	920.072	421.026	KEGG database	446405--767902	C15H16Cl2N2O8	3544-94-3	M-H		C11727		Exogenous	Exogenous
T3-neg	65	1,4-Bis(2-ethylhexyl) sulfosuccinate	1786.09	421.228	KEGG database	24919--43182	C20H38O7S	577-16-2|10041-19-7	M-H	HMDB0032386	C07874	332976306	Other	Endogenous
T3-neg	66	DHAP(18:0e)	1699.02	421.274	Integrated database	458554--780103	C21H43O6P		M-H	HMDB0011142			Other	Endogenous
T3-neg	67	Cholic Acid, Methyl Ester	1674.4	421.273	Integrated database	1914523--1515856	C25H42O5		M-H				Lipids	Endogenous
T3-neg	70	α-Tocotrienol	1831.62	423.328	KEGG database	267321--465118	C29H44O2	1721-51-3|58864-81-6	M-H	HMDB0006327	C14153	85297375	Lipids	Endogenous
T3-neg	71	28-Hydroxy-7-octacosanone	2116.24	423.422	Integrated database	215852--376023	C28H56O2	138416-85-0	M-H	HMDB0033784			Lipids	Endogenous
T3-neg	72	lysoPE 14:0	1480.68	424.249	Integrated database	1487923--1110736	C19H40NO7P		M-H				Lipids	Endogenous
T3-neg	73	Prostaglandin D2 serinol amide	1508.22	424.275	Integrated database	925500--999616	C23H39NO6		M-H				Lipids	Endogenous
T3-neg	74	Oxatomide (JAN/USAN/INN)	1028.61	425.242	Integrated database	451313--772690	C27H30N4O	60607-34-3	M-H	HMDB0240225			Exogenous	Exogenous
T3-neg	75	Cinnzeylanine	901.015	425.224	Integrated database	451694--773050	C22H34O8	62203-47-8	M-H	HMDB0036011			Exogenous	Exogenous
T3-neg	76	1(3)-glyceryl-PGD2	2158.9	425.259	Integrated database	445505--766997	C23H38O7	309260-52-4	M-H				Lipids	Endogenous
T3-neg	77	FAHFA 26:0	1933.88	425.365	Integrated database	424297--738171	C26H50O4		M-H				Lipids	Endogenous
T3-neg	78	FAHFA(16:0/10:0)	1963.04	425.365	Integrated database	112624--196095	C26H50O4		M-H				Lipids	Endogenous
T3-neg	80	1-[(Z)-but-2-en-2-yl]-2,8,10-trichloro-3,9-dihydroxy-4,7-dimethylbenzo[b][1,4]benzodioxepin-6-one	1156.67	426.986	Integrated database	370336--644406	C19H15Cl3O5		M-H				Exogenous	Exogenous
T3-neg	81	Boc-β-cyano-L-alanine	1838.24	427.19	Standards database	447830--1877	C9H14N2O4	45159-34-0	2M-H				Exogenous	Exogenous
T3-neg	82	Irbesartan	810.699	427.22	KEGG database	402668--700564	C25H28N6O	138402-11-6	M-H	HMDB0015163	C07469|D00523		Exogenous	Exogenous
T3-neg	83	Taraxacolide 1-O-b-D-glucopyranoside	781.774	427.201	Integrated database	424165--737942	C21H32O9	75911-12-5	M-H	HMDB0035610			Exogenous	Exogenous
T3-neg	84	Deoxycholic acid	1630.1	427.265	Standards database	103179--305	C24H40O4	83-44-3	M+Cl	HMDB0000626	C04483		Lipids	Endogenous
T3-neg	85	Sorbitan oleate (INN)	1845.3	427.306	Integrated database	171586--298838	C24H44O6	1338-43-8	M-H	HMDB0029886		332976532	Lipids	Endogenous
T3-neg	87	25-Hydroxyvitamin D3-26,23-lactone	1586.62	427.286	Integrated database	44525--77330	C27H40O4		M-H	HMDB0060126			Lipids	Endogenous
T3-neg	88	Schidigeragenin B	1505.86	427.287	Integrated database	169458--295075	C27H40O4	267003-21-4	M-H	HMDB0035506			Exogenous	Exogenous
T3-neg	89	Mifepristone	1479.16	428.25	KEGG database	329264--573583	C29H35NO2	84371-65-3	M-H				Exogenous	Exogenous
T3-neg	91	Daidzein 4'-O-glucuronide	800.29	429.085	Integrated database	459543--781610	C21H18O10		M-H	HMDB0041717			organic acid	Endogenous
T3-neg	92	Barogenin	1648.81	429.302	Integrated database	452151--773537	C27H42O4	64161-55-3	M-H	HMDB0034403			Exogenous	Exogenous
T3-neg	93	Convallamarogenin	1529.19	429.302	KEGG database	376234--654564	C27H42O4	90865-22-8|16683-27-5	M-H	HMDB0030066	C08891		Exogenous	Exogenous
T3-neg	94	1-Acetoxy-3-hydroxy-3-isopropyl-6,8a-dimethyl-7-oxo-1,2,3,3a,4,7,8,8a-octahydro-4-azulenyl 4-hydroxybenzoate	1159.19	429.198	Integrated database	1389437--1014774	C24H30O7		M-H				Exogenous	Exogenous
T3-neg	95	Thymophthalein	784.29	429.204	Integrated database	438387--760440	C28H30O4	125-20-2	M-H				Lipids	Endogenous
T3-neg	96	Schidigeragenin C	1599.22	429.302	Integrated database	321999--560875	C27H42O4	267003-22-5	M-H	HMDB0036249			Exogenous	Exogenous
T3-neg	97	N-Stearoyl phenylalanine	1860.28	430.333	Integrated database	205064--357100	C27H45NO3		M-H	HMDB0062342		123060508	Amino acid	Endogenous
T3-neg	99	Erinacine E	1514.44	431.242	Integrated database	407427--708707	C25H36O6	178120-47-3	M-H	HMDB0029656			Exogenous	Exogenous
T3-neg	100	[5-acetyloxy-1,7-bis(3,4-dihydroxyphenyl)heptan-3-yl] acetate	1695.91	431.176	Integrated database	1919437--1517513	C23H28O8		M-H				Exogenous	Exogenous
T3-neg	102	3α,7β-dihydroxy-5β-cholest-24-en-26-oic Acid	1546.51	431.317	Integrated database	323812--564090	C27H44O4		M-H	HMDB0062712		7851444	Lipids	Endogenous
T3-neg	104	Neochlorogenin	1649.84	431.318	Integrated database	220815--384776	C27H44O4	511-91-1	M-H	HMDB0030702			Exogenous	Exogenous
T3-neg	105	Calcitetrol	1618.94	431.318	KEGG database	348529--606746	C27H44O4	56142-94-0	M-H	HMDB0006228	C18231	85300870	Lipids	Endogenous
T3-neg	106	3β,7α-Dihydroxy-5-cholestenoate	1663.04	431.318	KEGG database	11111--19390	C27H44O4	115538-84-6	M-H	HMDB0012454	C17335		Lipids	Endogenous
T3-neg	107	LPA 18:2	1027.14	433.239	Integrated database	427503--743775	C21H39O7P		M-H				Lipids	Endogenous
T3-neg	108	3α,7α,12α-Trihydroxy-5β-cholestan-26-al	1750.03	433.333	KEGG database	313273--545635	C27H46O4	3836-01-9	M-H	HMDB0003533	C01301	85300893	Lipids	Endogenous
T3-neg	110	LPA 18:1	1640.22	435.253	Integrated database	358427--623883	C21H41O7P		M-H				Lipids	Endogenous
T3-neg	111	Flurandrenolide	1782.27	435.208	Standards database	210903--661	C24H33FO6	1524-88-5	M-H	HMDB0014984			Exogenous	Exogenous
T3-neg	112	Ganoderal A	1836.72	435.329	Integrated database	251280--437291	C30H44O2	104700-98-3	M-H	HMDB0035983			Exogenous	Exogenous
T3-neg	113	Manglupenone	2043.55	435.328	Integrated database	427143--743097	C30H44O2	152369-65-8	M-H	HMDB0030395			Exogenous	Exogenous
T3-neg	114	2-Phytyl-1,4-naphthoquinone	1873.59	435.328	KEGG database	300540--523237	C30H44O2		M-H	HMDB0004649	C13309		Lipids	Endogenous
T3-neg	115	lysoPE 15:1	1308.2	436.239	Integrated database	145636--253836	C20H40NO7P		M-H				Lipids	Endogenous
T3-neg	116	Lagerstroemine	1410.12	436.219	Integrated database	266630--463844	C26H31NO5	10247-53-7	M-H	HMDB0030229			Exogenous	Exogenous
T3-neg	117	Tafluprost ethyl amide	1480.22	436.24	Integrated database	437707--759861	C24H33F2NO4	1185851-52-8	M-H				Lipids	Endogenous
T3-neg	118	PE(P-16:0e/0:0)	1664.29	436.285	Integrated database	243435--423506	C21H44NO6P		M-H	HMDB0011152		74380440	Lipids	Endogenous
T3-neg	119	Nitrophenylphosphate	1225.43	436.969	Standards database	457504--2462	C6H6NO6P	330-13-2	2M-H		C03360		organic acid	Endogenous
T3-neg	120	Momordicinin	2045.54	437.344	Integrated database	207244--360899	C30H46O2	128529-78-2	M-H	HMDB0034726			Exogenous	Exogenous
T3-neg	121	Thujyl 19-trachylobanoate	1870.25	437.344	Integrated database	207976--362165	C30H46O2		M-H	HMDB0036840			Exogenous	Exogenous
T3-neg	122	27-Nor-5b-cholestane-3a,7a,12a,24,25-pentol	1604.4	437.318	Integrated database	297946--518842	C26H46O5	78648-95-0	M-H	HMDB0002126		85300647	Lipids	Endogenous
T3-neg	123	LPA 18:0	1688.14	437.268	Integrated database	106373--184863	C21H43O7P		M-H				Lipids	Endogenous
T3-neg	124	Estramustine	622.95	438.164	KEGG database	445324--766798	C23H31Cl2NO3	2998-57-4	M-H	HMDB0015327	C11228	24702260	Exogenous	Exogenous
T3-neg	125	LysoPE(15:0/0:0)	1353.22	438.255	Integrated database	458632--780223	C20H42NO7P		M-H	HMDB0011502		123062704	Lipids	Endogenous
T3-neg	126	N-Arachidonyl dopamine	1677.35	438.3	KEGG database	442728--764225	C28H41NO3	199875-69-9	M-H		C12271	123060499	Benzenoids	Endogenous
T3-neg	128	5-Hydroxytryptophan	1012.2	439.164	Standards database	3000047--2580	C11H12N2O3	4350-09-8	2M-H	HMDB0000472	C00643		Organic heterocyclic	Endogenous
T3-neg	129	Hydrocortisone 21-acetate	740.463	439.199	Standards database	448493--1917	C23H32O6	50-03-3	M+Cl		C02821|D00165		Lipids	Endogenous
T3-neg	130	Camelledionol	1758.89	439.323	Integrated database	136604--237906	C29H44O3	81426-90-6	M-H	HMDB0035730			Exogenous	Exogenous
T3-neg	131	Bolegrevilol	1503.44	439.288	Integrated database	151822--264447	C28H40O4	123941-64-0	M-H	HMDB0040764			Exogenous	Exogenous
T3-neg	132	73FTA	1170.44	441	Integrated database	22576--39215	C10H5F15O2	812-70-4	M-H				Exogenous	Exogenous
T3-neg	133	G&ouml	811.677	441.2	Integrated database	439088--761027	C26H26N4O3	133053-19-7	M-H				Exogenous	Exogenous
T3-neg	134	L-Ascorbic acid, 6-octadecanoate	1676.76	441.28	KEGG database	113305--197272	C24H42O7	10605-09-1	M-H	HMDB0038242	C20340	332976344	Lipids	Endogenous
T3-neg	135	2,4-Dihydroxy-5-methoxy-2a'',5a'',7''-trimethyldodecahydrodispiro[furan-3,2'-furan-5',6''-naphtho[1,8-bc]furan]-2''(2a''H)-one	1859.64	441.208	Integrated database	64104--111271	C21H32O7		M+FA-H				Exogenous	Exogenous
T3-neg	136	Betulin	2052.12	441.375	Standards database	448056--1889	C30H50O2	473-98-3	M-H	HMDB0036838	C08618		Lipids	Endogenous
T3-neg	137	Dynorphin A (6-8)	1586.78	442.298	Integrated database	458824--780409	C18H37N9O4		M-H	HMDB0012932			Exogenous	Exogenous
T3-neg	138	6-Mercaptopurine ribonucleoside 5'-diphosphate	1193.52	442.979	KEGG database	454942--776234	C10H14N4O10P2S	805-63-0	M-H	HMDB0060660	C16616		Exogenous	Exogenous
T3-neg	140	Doxycycline	82.6589	443.153	KEGG database	60743--105420	C22H24N2O8	564-25-0	M-H	HMDB0014399	C06973	74380536	Exogenous	Exogenous
T3-neg	141	Menaquinone	1627.81	443.297	KEGG database	436937--759138	C16H16O2(C5H8)n	11032-49-8 1182-68-9	M-H		C00828		Exogenous	Exogenous
T3-neg	142	desmethylastemizole	1766.44	443.231	Integrated database	105742--183723	C27H29FN4O		M-H	HMDB0061013			Exogenous	Exogenous
T3-neg	143	Gly-Phe	697.111	443.194	Standards database	60475--196	C11H14N2O3	3321-03-7	2M-H				Peptides and Nucleosides	Endogenous
T3-neg	144	2-Stearyl citrate	1651.58	443.297	Integrated database	228729--398393	C24H44O7		M-H	HMDB0039225			organic acid	Endogenous
T3-neg	145	HexA-Apigenin (or Galangin or Genistein) (PUT)	866.858	445.08	Integrated database	1868317--1482905	C21H18O11		M-H				Exogenous	Exogenous
T3-neg	147	PA 18:3; PA 2:0-16:3	1882.66	445.206	Integrated database	1738879--1355856	C21H35O8P		M-H				Lipids	Endogenous
T3-neg	149	α-Tocopherolquinone	2022.6	445.37	Integrated database	123146--214488	C29H50O3	7559-04-8	M-H	HMDB0034408			Lipids	Endogenous
T3-neg	150	13'-Carboxy-γ-tocopherol	1792.06	445.333	Integrated database	357257--621881	C28H46O4		M-H	HMDB0012557			Lipids	Endogenous
T3-neg	153	Glucobrassicin	1232.95	446.99	Integrated database	1920778--1518307	C16H20N2O9S2		M-H				Exogenous	Exogenous
T3-neg	156	2,3-Dihydro-5,5',7,7'-tetrahydroxy-2-(4-hydroxyphenyl)[3,8'-bi-4H-1-benzopyran]-4,4'-dione	1151.37	447.078	Integrated database	354712--617458	C24H16O9	60857-34-3	M-H	HMDB0037323			Exogenous	Exogenous
T3-neg	157	Typhasterol	1673.73	447.349	KEGG database	269594--469112	C28H48O4	87734-68-7	M-H	HMDB0034423	C15793		Exogenous	Exogenous
T3-neg	158	5,8-Epoxy-5,8-dihydro-3-hydroxy-8'-apo-b,y-carotenal	1697.34	447.291	Integrated database	449781--771253	C30H40O3	54899-35-3	M-H	HMDB0039024			Lipids	Endogenous
T3-neg	159	Asperagenin	1527.43	447.313	Integrated database	46575--80987	C27H44O5	17305-15-6	M-H	HMDB0034293			Exogenous	Exogenous
T3-neg	160	Isosakuranin	1682.16	448.132	Integrated database	86287--150099	C22H24O10	491-69-0	M-H	HMDB0029481			Phenylpropanoids and polyketides	Endogenous
T3-neg	161	lysoPE 16:2	1521.21	448.249	Integrated database	228467--397913	C21H40NO7P		M-H				Lipids	Endogenous
T3-neg	162	3α,7α,12α-Trihydroxy-5β-cholestanoate	1525.57	449.329	KEGG database	449734--771209	C27H46O5	547-98-8	M-H	HMDB0000601	C04722	4266389	Lipids	Endogenous
T3-neg	163	Arnamiol	707.88	449.172	Integrated database	185597--323369	C24H31ClO6	102092-23-9	M-H	HMDB0035062			Exogenous	Exogenous
T3-neg	165	FAHFA 28:2	2036.64	449.364	Integrated database	3824--6735	C28H50O4		M-H				Lipids	Endogenous
T3-neg	166	LPE 16:1	1502.99	450.265	Integrated database	1737170--1354147	C21H42NO7P		M-H				Lipids	Endogenous
T3-neg	167	LysoPE 16:1	1557.77	450.265	Integrated database	1844606--1459240	C21H42NO7P		M-H				Lipids	Endogenous
T3-neg	169	FAHFA 28:1	2097.66	451.381	Integrated database	318139--554212	C28H52O4		M-H				Lipids	Endogenous
T3-neg	170	Tyromycic acid	928.248	451.331	Integrated database	436455--758694	C30H44O3	104759-35-5	M-H	HMDB0035888			Exogenous	Exogenous
T3-neg	171	5b-Cholestane-3a,7a,12a,24,25-pentol	1763.55	451.344	Integrated database	158728--276427	C27H48O5	58469-95-7	M-H	HMDB0000556		7851356	Lipids	Endogenous
T3-neg	172	20-Oxo-leukotriene E4	490.834	452.217	Integrated database	458819--780403	C23H35NO6S		M-H	HMDB0012642		332976043	Lipids	Endogenous
T3-neg	173	Leukotriene E4 methyl ester	1665.59	452.25	Integrated database	922585--999437	C24H39NO5S		M-H				Amino acid	Endogenous
T3-neg	174	Hexadecanoyl-hydroxy-sn-glyceroethanolamine (PUT)	1619.66	452.28	Integrated database	1868303--1482897	C21H44NO7P		M-H				Lipids	Endogenous
T3-neg	175	LPE 16:0	1586.97	452.28	Integrated database	408996--711402	C21H44NO7P		M-H				Lipids	Endogenous
T3-neg	176	LysoPE(0:0/16:0)	2133.04	452.28	Integrated database	458623--780205	C21H44NO7P		M-H	HMDB0011473		332977129	Lipids	Endogenous
T3-neg	177	Glycerophospho-N-Palmitoyl Ethanolamine	1898.87	452.28	Integrated database	435911--758201	C21H44NO7P	100575-09-5	M-H				Lipids	Endogenous
T3-neg	179	Ubiquinone-4	1729.8	453.303	Integrated database	371606--646610	C29H42O4	4370-62-1	M-H	HMDB0006710|HMDB0006709		4266325	Lipids	Endogenous
T3-neg	180	LPA 20:5	1509.62	455.221	Integrated database	1737126--1354103	C23H37O7P		M-H				Lipids	Endogenous
T3-neg	181	Vindoline	876.358	455.216	KEGG database	443365--764862	C25H32N2O6	2182-14-1	M-H		C01626		Other	Endogenous
T3-neg	182	Delavirdine	1696.45	455.194	KEGG database	349483--608377	C22H28N6O3S	136817-59-9	M-H	HMDB0014843	C06941		Exogenous	Exogenous
T3-neg	184	Ursolic acid	1819.73	455.353	Standards database	345277--1019	C30H48O3	77-52-1	M-H	HMDB0002395	C08988		Lipids	Endogenous
T3-neg	186	LPA 20:4	946.74	457.238	Integrated database	242795--422422	C23H39O7P		M-H				Lipids	Endogenous
T3-neg	187	Astemizole	838.223	457.238	KEGG database	10036--17482	C28H31FN4O	68844-77-9	M-H	HMDB0014775	C06832		Exogenous	Exogenous
T3-neg	188	Oleoyl-L-α-lysophosphatidic acid	809.303	457.238	Standards database	443624--1653	C21H41O7P	22556-62-3	M+Na-2H				Lipids	Endogenous
T3-neg	189	2-(Methoxycarbonyl)-5-methyl-2,4-bis(3-methyl-2-butenyl)-6-(2-methyl-1-oxopropyl)-5-(4-methyl-3-pentenyl)cyclohexanone	1626.96	457.334	Integrated database	240631--418681	C29H46O4		M-H	HMDB0035995			Exogenous	Exogenous
T3-neg	190	Lucidenic acid A	1513.33	457.264	Integrated database	47958--83384	C27H38O6	95311-94-7	M-H	HMDB0037611			Exogenous	Exogenous
T3-neg	194	thio-Miltefosine	1642.54	458.269	Integrated database	923721--999527	C21H46NO3PS		M+Cl				Organonitrogen	Endogenous
T3-neg	196	LPA 20:3	1618.93	459.254	Integrated database	1737125--1354102	C23H41O7P		M-H				Lipids	Endogenous
T3-neg	197	13'-Carboxy-α-tocopherol	1710.63	459.35	Integrated database	160273--279135	C29H48O4		M-H	HMDB0012555			Lipids	Endogenous
T3-neg	198	all-trans-Carophyll yellow	1930.45	459.328	Integrated database	436999--759181	C32H44O2	1109-11-1	M-H	HMDB0032879			Exogenous	Exogenous
T3-neg	199	Eicosapentaenoyl Serotonin	1605.94	459.292	Integrated database	442729--764227	C30H40N2O2	199875-71-3	M-H				Organic heterocyclic	Endogenous
T3-neg	200	(3β,5α,9α,14α,22E,24R)-3,5,9,14-Tetrahydroxyergosta-7,22-dien-6-one	1792.5	459.313	Integrated database	254920--443503	C28H44O5	211486-14-5	M-H	HMDB0032690			Lipids	Endogenous
T3-neg	201	Pimozide	1882.01	460.214	KEGG database	408860--711202	C28H29F2N3O	2062-78-4	M-H	HMDB0015232	C07566		Exogenous	Exogenous
T3-neg	204	Cefamandole	261.35	461.068	KEGG database	185422--323058	C18H18N6O5S2	34444-01-4	M-H	HMDB0015421	C06879		Exogenous	Exogenous
T3-neg	205	Lucidenic acid M	1799.73	461.285	Integrated database	436921--759128	C27H42O6	110241-33-3	M-H	HMDB0035973			Exogenous	Exogenous
T3-neg	206	6-Deoxohomodolichosterone	1705.77	461.365	Integrated database	4390--7722	C29H50O4	110345-06-7	M-H	HMDB0034430			Lipids	Endogenous
T3-neg	210	16-Glucuronide-estriol	713.265	463.188	KEGG database	442167--763763	C24H32O9	1852-50-2|2479-91-6|131749-23-0	M-H	HMDB0006766|HMDB0010335|HMDB0010353	C05504|C03033|C11288	24702346|24702355|332979050|85300906	Lipids	Endogenous
T3-neg	211	LPA 20:1	1804.89	463.289	Integrated database	175705--305966	C23H45O7P		M-H				Lipids	Endogenous
T3-neg	213	Cisapride	695.053	464.18	KEGG database	455039--776305	C23H29ClFN3O4	81098-60-4	M-H	HMDB0014742	C06910		Exogenous	Exogenous
T3-neg	214	lysoPE 17:1	1592.53	464.28	Integrated database	1487933--1110746	C22H44NO7P		M-H				Lipids	Endogenous
T3-neg	217	T-2 Toxin	780.55	465.215	KEGG database	443190--764693	C24H34O9	21259-20-1	M-H	HMDB0036600	C09738		Exogenous	Exogenous
T3-neg	218	LPA 20:0	1907.68	465.306	Integrated database	171460--298592	C23H47O7P		M-H				Lipids	Endogenous
T3-neg	219	Cholesterol sulfate	1808.27	465.304	KEGG database	438454--760500	C27H46O4S	1256-86-6	M-H	HMDB0000653	C18043	85300926	Lipids	Endogenous
T3-neg	220	Dolichyl β-D-glucosyl phosphate	1765.66	465.225	KEGG database	501313--807377	C26H47O9P(C5H8)n		M-H		C01246		Lipids	Endogenous
T3-neg	221	lysoPE 17:0	1634.28	466.295	Integrated database	1487932--1110745	C22H46NO7P		M-H				Lipids	Endogenous
T3-neg	222	PE(O-18:0/0:0)	1802.53	466.331	Integrated database	66858--115969	C23H50NO6P		M-H			74380438	Lipids	Endogenous
T3-neg	223	C.I. Pigment Yellow 100	1231.4	466.998	Integrated database	96090--167074	C16H12N4O9S2	12225-21-7	M-H	HMDB0037722|HMDB0059914			Exogenous	Exogenous
T3-neg	224	2'-Deoxyuridine-5'-triphosphate	1472.67	466.976	Standards database	437600--1384	C9H15N2O14P3	1173-82-6	M-H	HMDB0001191	C00460		Peptides and Nucleosides	Endogenous
T3-neg	225	Lamiide	1681.67	467.136	Integrated database	325403--566806	C17H26O12		M+FA-H				Exogenous	Exogenous
T3-neg	226	(3,5,8,9,10,16)-16-Hydroxykauran-3-yl -D-glucopyranoside	1752.93	467.297	Integrated database	1388901--1013915	C26H44O7		M-H				Exogenous	Exogenous
T3-neg	227	Ebastine (JP17/USAN/INN)	1508.44	468.282	Integrated database	136971--238551	C32H39NO2	90729-43-4	M-H	HMDB0060159	D01478		Exogenous	Exogenous
T3-neg	228	Withanolide D	926.097	469.25	KEGG database	268675--467472	C28H38O6	30655-48-2	M-H	HMDB0003218	C08842	332978987|332978989	Exogenous	Exogenous
T3-neg	229	Withaferin A	1047.66	469.268	KEGG database	448810--770279	C28H38O6	5119-48-2	M-H		C08841	332978986	Exogenous	Exogenous
T3-neg	230	Ceanothine C	2155.74	469.285	Integrated database	320647--558518	C26H38N4O4	18658-42-9	M-H	HMDB0029340			Exogenous	Exogenous
T3-neg	232	BAY-u9773	810.699	471.228	Integrated database	440805--762479	C27H36O5S	154978-38-8	M-H				Exogenous	Exogenous
T3-neg	233	Deoxynivalenol 3-glucuronide	75.5037	471.157	Integrated database	4779--8380	C21H28O12		M-H				Lipids	Endogenous
T3-neg	234	9a-Acetoxy-7b-hydroxy-3-(hydroxymethyl)-1,1,6,8-tetramethyl-5-oxo-1a,1b,4,4a,5,7a,7b,8,9,9a-decahydro-1H-cyclopropa[3,4]benzo[1,2-e]azulen-9-yl (2E)-2-methyl-2-butenoate	843.432	471.247	Integrated database	1389040--1014134	C27H36O7		M-H				Lipids	Endogenous
T3-neg	236	6-Feruloylglucose 2,3,4-trihydroxy-3-methylbutylglycoside	1198.94	473.164	Integrated database	444485--765943	C21H30O12	257939-69-8	M-H	HMDB0036214			Exogenous	Exogenous
T3-neg	238	Pubescenol	1751.33	473.284	Integrated database	456423--777484	C28H42O6	90685-93-1	M-H	HMDB0030085			Exogenous	Exogenous
T3-neg	239	(3beta,5alpha,8xi,14xi,25S)-3-Hydroxyspirost-9(11)-en-12-one	1979.63	473.288	Integrated database	400194--696147	C27H40O4		M+FA-H				Exogenous	Exogenous
T3-neg	240	1-Hydroxy-2-(9Z,12Z,15Z-octadecatrienoyl)-sn-glycero-3-phosphoethanolamine	1479.96	474.265	Integrated database	65606--113814	C23H41NO7P		M-H				Lipids	Endogenous
T3-neg	241	LysoPE(0:0/18:3(9Z,12Z,15Z))	1595.57	474.264	Integrated database	65607--113816	C23H42NO7P		M-H	HMDB0011479		332977136	Lipids	Endogenous
T3-neg	242	LPE 18:3	1514.24	474.264	Integrated database	168790--293947	C23H42NO7P		M-H				Lipids	Endogenous
T3-neg	243	Polyporusterone B	1631.12	475.307	Integrated database	189148--329590	C28H44O6	141360-89-6	M-H	HMDB0038496			Exogenous	Exogenous
T3-neg	244	Betamethasone 17-valerate	1824.82	475.251	Standards database	443287--1628	C27H37FO6	2152-44-5	M-H				Exogenous	Exogenous
T3-neg	247	LysoPE 18:2	1550.61	476.279	Integrated database	1844609--1459243	C23H44NO7P		M-H				Lipids	Endogenous
T3-neg	248	LPE 18:2	1600.48	476.28	Integrated database	1737173--1354150	C23H44NO7P		M-H				Lipids	Endogenous
T3-neg	249	1'-O-Acetylpaxilline	1391.71	476.25	Integrated database	181727--316662	C29H35NO5	121998-08-1	M-H	HMDB0037530			Exogenous	Exogenous
T3-neg	250	PA(7:0/13:1)	1795.28	477.27	Integrated database	188473--328408	C23H43O8P		M-H				Lipids	Endogenous
T3-neg	251	PA(4:0/16:1)	1881.21	477.27	Integrated database	184735--321867	C23H43O8P		M-H				Lipids	Endogenous
T3-neg	252	PA(6:0/14:1)	1860.16	477.27	Integrated database	230707--401719	C23H43O8P		M-H				Lipids	Endogenous
T3-neg	253	Carpaine	1599.53	477.36	KEGG database	446241--767728	C28H50N2O4	3463-92-1	M-H	HMDB0030272	C10135		Exogenous	Exogenous
T3-neg	254	FAHFA 30:2	1653.41	477.394	Integrated database	269627--469157	C30H54O4		M-H				Lipids	Endogenous
T3-neg	255	LysoPC(P-16:0)	1720.32	478.331	Integrated database	30446--52788	C24H50NO6P		M-H	HMDB0010407	C04230	14713967	Lipids	Endogenous
T3-neg	256	lysoPE 18:1	1618.1	478.295	Integrated database	13988--24433	C23H46NO7P		M-H				Lipids	Endogenous
T3-neg	257	PE(4:0/13:1)	1432.03	478.266	Integrated database	413676--719665	C22H42NO8P		M-H				Lipids	Endogenous
T3-neg	258	CerP 24:0	1838.41	478.332	Integrated database	1882423--1483756	C24H50NO6P		M-H				Lipids	Endogenous
T3-neg	259	PE(3:0/14:1)	1464.75	478.266	Integrated database	403685--702279	C22H42NO8P		M-H				Lipids	Endogenous
T3-neg	260	PE 17:1; PE 2:0-15:1	1362.78	478.265	Integrated database	1740993--1357970	C22H42NO8P		M-H				Lipids	Endogenous
T3-neg	261	steviolmonoside	1340.44	478.996	Integrated database	237540--413494	C26H40O8		M-H				Exogenous	Exogenous
T3-neg	263	PA 20:0	1785.09	479.284	Integrated database	26129--45248	C23H45O8P		M-H				Lipids	Endogenous
T3-neg	266	LysoPE(18:0/0:0)	1756.77	480.311	Integrated database	458553--780101	C23H48NO7P		M-H	HMDB0011130		14714338	Lipids	Endogenous
T3-neg	267	LPE 18:0	1693.1	480.311	Integrated database	1737172--1354149	C23H48NO7P		M-H				Lipids	Endogenous
T3-neg	268	lysoPE 18:0	2102.42	480.309	Integrated database	1890474--1491807	C23H48NO7P		M-H				Lipids	Endogenous
T3-neg	269	PE(4:0/13:0)	1398.27	480.281	Integrated database	79718--138500	C22H44NO8P		M-H				Lipids	Endogenous
T3-neg	270	PE(3:0/14:0)	1430.93	480.281	Integrated database	142798--248751	C22H44NO8P		M-H				Lipids	Endogenous
T3-neg	272	PE(8:0/9:0)	1496.65	480.281	Integrated database	70266--121927	C22H44NO8P		M-H				Lipids	Endogenous
T3-neg	273	LysoPE(0:0/18:0)	1820.56	480.311	Integrated database	89825--156180	C23H48NO7P		M-H	HMDB0011129		332977131	Lipids	Endogenous
T3-neg	274	PD 0325901	1259.76	480.992	Integrated database	447149--768614	C16H14F3IN2O4	391210-10-9	M-H				Exogenous	Exogenous
T3-neg	275	dTTP	1497.44	480.973	KEGG database	158929--276763	C10H17N2O14P3	365-08-2	M-H	HMDB0001342	C00459		Peptides and Nucleosides	Endogenous
T3-neg	276	Gedunin	488.802	482.227	Integrated database	398303--692994	C28H34O7		M-H				Lipids	Endogenous
T3-neg	277	Diospyrin	781.757	483.12	Integrated database	368952--642005	C21H24O13	27838-81-9	M-H	HMDB0038867			Exogenous	Exogenous
T3-neg	278	Uridine 5'triphosphate	1702.54	483.012	Integrated database	535577--822567		63-39-8	M-H				Peptides and Nucleosides	Endogenous
T3-neg	279	PA 21:5; PA 3:0-18:5	1838.47	483.22	Integrated database	1738898--1355875	C24H37O8P		M-H				Lipids	Endogenous
T3-neg	280	LPA 22:5	1603.37	483.252	Integrated database	129366--225454	C25H41O7P		M-H				Lipids	Endogenous
T3-neg	281	Kanamycin A	780.417	483.226	KEGG database	269641--469179	C18H36N4O11	8063-07-8|59-01-8	M-H	HMDB0015303	C01822		Exogenous	Exogenous
T3-neg	282	PG(16:0/0:0)[U]	840.091	483.264	Integrated database	885680--997249	C22H45O9P		M-H				Lipids	Endogenous
T3-neg	283	LPG 16:0	2039.58	483.275	Integrated database	1737211--1354188	C22H45O9P		M-H				Lipids	Endogenous
T3-neg	284	Tangeraxanthin	1750.37	483.328	Integrated database	96676--168087	C34H44O2		M-H	HMDB0039015			Exogenous	Exogenous
T3-neg	285	Liquoric acid	1909.64	483.315	Integrated database	158023--275296	C30H44O5		M-H	HMDB0034512			Lipids	Endogenous
T3-neg	286	Sarcodon scabrosus Depsipeptide	1322.35	484.276	Integrated database	435772--758079	C23H39N3O8		M-H	HMDB0041421			Exogenous	Exogenous
T3-neg	287	Austalide I	844.035	485.226	Integrated database	367688--639798	C27H34O8	96817-08-2	M-H	HMDB0030155			Exogenous	Exogenous
T3-neg	288	Spiro[2H-furo[2,3-e]isoindole-2,1'(2'H)-naphthalene]-7(3H)-butanoic acid, 3',4',4'a,5',6,6',7',8,8',8'a-decahydro-4,6',7'-trihydroxy-2',5',5',8'a-tetramethyl-6-oxo-, (2R,2'R,6'S,7'R,8'aS)-	1688.44	486.251	Integrated database	347305--604562	C27H37NO7		M-H				Exogenous	Exogenous
T3-neg	289	12-Hydroxy-13-O-D-glucuronoside-octadec-9Z-enoate	1837.28	489.279	Integrated database	346269--602795	C24H42O10		M-H	HMDB0060118			Lipids	Endogenous
T3-neg	290	LPA 22:2	1567.62	489.308	Integrated database	1737128--1354105	C25H47O7P		M-H				Lipids	Endogenous
T3-neg	292	dITP	1419.95	490.977	KEGG database	301831--525480	C10H15N4O13P3	16595-02-1	M-H	HMDB0003537	C01345		Peptides and Nucleosides	Endogenous
T3-neg	294	3',8-Dimethoxyapigenin 7-glucoside	607.628	491.127	Integrated database	387492--674250	C23H24O12	135043-85-5	M-H	HMDB0038825			Phenylpropanoids and polyketides	Endogenous
T3-neg	295	Paraherquamide A	1253.93	492.245	Integrated database	1389294--1014538	C28H35N3O5		M-H				Exogenous	Exogenous
T3-neg	296	PE 18:1	1397.05	492.281	Integrated database	18025--31457	C23H44NO8P		M-H				Lipids	Endogenous
T3-neg	297	Fluocinonide	742.534	493.198	Standards database	351675--1034	C26H32F2O7	356-12-7	M-H	HMDB0015181	C07007		Exogenous	Exogenous
T3-neg	298	LPG 17:2	1562.17	493.264	Integrated database	184568--321592	C23H43O9P		M-H				Lipids	Endogenous
T3-neg	299	LPA 22:0	2159.29	493.329	Integrated database	283082--492640	C25H51O7P		M-H				Lipids	Endogenous
T3-neg	300	lysoPE 19:0	1800.78	494.327	Integrated database	1487957--1110770	C24H50NO7P		M-H				Lipids	Endogenous
T3-neg	301	PE(6:0/12:0)	1441.82	494.294	Integrated database	37339--64929	C23H46NO8P		M-H				Lipids	Endogenous
T3-neg	302	LPE 19:0	1775.89	494.327	Integrated database	1737174--1354151	C24H50NO7P		M-H				Lipids	Endogenous
T3-neg	303	PE 18:0	1591.08	494.291	Integrated database	1498959--1121772	C23H46NO8P		M-H				Lipids	Endogenous
T3-neg	304	7α-1(10->19)-Abeo-7-acetoxyobacun-9(11)-ene	810.462	495.208	Integrated database	328088--571496	C28H32O8	85643-97-6	M-H	HMDB0036033			Exogenous	Exogenous
T3-neg	306	Anabsinthin	1558.29	495.281	Integrated database	369328--642610	C30H40O6	6903-12-4	M-H	HMDB0036415			Exogenous	Exogenous
T3-neg	307	Postin	1661.69	495.313	Integrated database	361631--629480	C22H40N8O5	103745-46-6	M-H	HMDB0005772			Exogenous	Exogenous
T3-neg	308	LPG 17:1	1524.98	495.281	Integrated database	29309--50804	C23H45O9P		M-H				Lipids	Endogenous
T3-neg	309	Absinthin	1502.25	495.28	KEGG database	220603--384396	C30H40O6	1362-42-1	M-H	HMDB0035742	C09286		Exogenous	Exogenous
T3-neg	310	Nb-Tricosanoyltryptamine	1870.59	495.434	Integrated database	374887--652264	C33H56N2O	152766-93-3	M-H	HMDB0040818			Organic heterocyclic	Endogenous
T3-neg	311	LPG 17:0	1462.59	497.297	Integrated database	362236--630487	C23H47O9P		M-H				Lipids	Endogenous
T3-neg	312	Taurodeoxycholic acid	1462.75	498.291	Standards database	448911--1945	C26H45NO6S	516-50-7	M-H	HMDB0000896	C05463		Lipids	Endogenous
T3-neg	313	Tauroursodeoxycholic acid	1519.55	498.292	Standards database	440207--1504	C26H45NO6S	14605-22-2	M-H	HMDB0000874	C16868		Lipids	Endogenous
T3-neg	314	Taurochenodesoxycholic acid	1291.98	498.292	Standards database	448909--1944	C26H45NO6S	516-35-8	M-H	HMDB0000951	C05465		Lipids	Endogenous
T3-neg	315	5β-CHOLANIC ACID-3α, 12α;-DIOL N-(2-SULPHOETHYL)-AMIDE	1497.46	498.291	Integrated database	919455--999344	C26H45NO6S		M-H				Lipids	Endogenous
T3-neg	316	Tigloylgomicin H	903.155	499.243	Integrated database	21795--37904	C28H36O8		M-H	HMDB0041779			Exogenous	Exogenous
T3-neg	317	(3beta,8xi,9xi)-3-[(2,6-Dideoxy-3-O-methylhexopyranosyl)oxy]-14-hydroxycard-20(22)-enolide	1839.4	499.311	Integrated database	391297--680720	C30H46O7		M-H2O-H				Exogenous	Exogenous
T3-neg	318	Adouetine X	1814.76	499.327	KEGG database	186296--324660	C28H44N4O4	19542-37-1	M-H	HMDB0034216	C09993		Exogenous	Exogenous
T3-neg	319	Mupirocin	2043.24	499.286	KEGG database	136221--237252	C26H44O9	12650-69-0	M-H	HMDB0014554	C11758		Exogenous	Exogenous
T3-neg	320	Tuftsin	1429.26	499.293	Integrated database	40184--69767	C21H40N8O6	112592-90-2	M-H	HMDB0005770			Exogenous	Exogenous
T3-neg	321	Spiro[2H-furo[2,3-e]isoindole-2,1'(2'H)-naphthalene]-7(3H)-acetic acid, 3',4',4'a,5',6,6',7',8,8',8'a-decahydro-4,6',7'-trihydroxy-2',5',5',8'a-tetramethyl-alpha-(1-methylethyl)-6-oxo-, (alphaS,2R,2'R,6'S,7'R,8'aS)-	1697.86	500.267	Integrated database	68191--118211	C28H39NO7		M-H				Exogenous	Exogenous
T3-neg	322	LPE 20:4	1598.23	500.28	Integrated database	73245--127151	C25H44NO7P		M-H				Lipids	Endogenous
T3-neg	323	Fexofenadine	1231.51	500.271	KEGG database	265078--461115	C32H39NO4	83799-24-0	M-H	HMDB0005030	C06999		Exogenous	Exogenous
T3-neg	324	Ixocarpalactone B	853.318	501.258	Integrated database	252663--439625	C28H38O8	71801-44-0	M-H	HMDB0034339			Exogenous	Exogenous
T3-neg	325	Esculentic acid (Phytolacca)	2157.13	501.314	Integrated database	450207--771635	C30H46O6	56283-68-2	M-H	HMDB0034639			Exogenous	Exogenous
T3-neg	326	3-Oxo-α-ionol 9-[apiosyl-(1->6)-glucoside]	925.76	501.24	Integrated database	439988--761778	C24H38O11	143363-62-6	M-H	HMDB0040672			Exogenous	Exogenous
T3-neg	327	Isoglobotriaose	601.311	501.19	Integrated database	447481--768917	C19H34O15	41744-59-6	M-H	HMDB0006598			Exogenous	Exogenous
T3-neg	328	Ganolucidic acid B	2046.26	501.316	Integrated database	403739--702382	C30H46O6	98683-75-1	M-H	HMDB0035751			Exogenous	Exogenous
T3-neg	329	22-Deoxoisocucurbitacin D	2119.31	501.316	Integrated database	122395--213153	C30H46O6	15371-77-4	M-H	HMDB0034704			Exogenous	Exogenous
T3-neg	330	GW 7647	2075.48	501.316	KEGG database	444672--766125	C29H46N2O3S	265129-71-3	M-H		C15622		Exogenous	Exogenous
T3-neg	331	LPE 20:3	1593.43	502.296	Integrated database	301095--524180	C25H46NO7P		M-H				Lipids	Endogenous
T3-neg	333	lysoPE 20:3	1641.43	502.296	Integrated database	257032--447151	C25H46NO7P		M-H				Lipids	Endogenous
T3-neg	334	Maltotriose	114.567	503.165	Standards database	437000--1343	C18H32O16	1109-28-0	M-H	HMDB0001262	C01835		Carbohydrates	Endogenous
T3-neg	335	1F-β-D-Fructosylsucrose	84.8107	503.166	KEGG database	320869--558906	C18H32O16	470-69-9	M-H	HMDB0011729	C03661		Carbohydrates	Endogenous
T3-neg	337	lysoPE 20:2	1677.28	504.311	Integrated database	154330--268813	C25H48NO7P		M-H				Lipids	Endogenous
T3-neg	339	Isolimonic acid	1842.8	505.211	Integrated database	75652--131339	C26H34O10		M-H	HMDB0038170			Exogenous	Exogenous
T3-neg	341	FAHFA 32:2; FAHFA 18:1/14:1	1710.35	505.426	Integrated database	1731455--1348432	C32H58O4		M-H				Lipids	Endogenous
T3-neg	342	PE 19:1	1466.37	506.297	Integrated database	69127--119856	C24H46NO8P		M-H				Lipids	Endogenous
T3-neg	343	LPE 20:1	1711.75	506.327	Integrated database	63103--109520	C25H50NO7P		M-H				Lipids	Endogenous
T3-neg	344	lysoPE 20:1	1748	506.327	Integrated database	63102--109517	C25H50NO7P		M-H				Lipids	Endogenous
T3-neg	345	Difluprednate	747.219	507.214	KEGG database	365102--635526	C27H34F2O7	23674-86-4	M-H	HMDB0015676|HMDB0061149	C12695		Exogenous	Exogenous
T3-neg	346	LPG 18:2	1798.74	507.275	Integrated database	323802--564076	C24H45O9P		M-H				Lipids	Endogenous
T3-neg	347	Ganodermic acid TQ	1688.7	509.331	Integrated database	78258--135916	C32H46O5	112430-66-7	M-H	HMDB0037893			Exogenous	Exogenous
T3-neg	348	LPG 18:1	2052.6	509.29	Integrated database	1737215--1354192	C24H47O9P		M-H				Lipids	Endogenous
T3-neg	349	PS(5:0/11:0)	1151.71	510.256	Integrated database	283696--493678	C22H42NO10P		M-H				Lipids	Endogenous
T3-neg	350	PS(6:0/10:0)	1288.66	510.255	Integrated database	8562--14866	C22H42NO10P		M-H				Lipids	Endogenous
T3-neg	351	PS(3:0/13:0)	1128.22	510.256	Integrated database	222989--388479	C22H42NO10P		M-H				Lipids	Endogenous
T3-neg	352	LPC 14:1	1401.18	510.286	Integrated database	80195--139307	C22H44NO7P		M+FA-H				Lipids	Endogenous
T3-neg	353	Cytochalasin Ppho	1332.17	510.291	Integrated database	436756--758980	C30H41NO6	108050-27-7	M-H	HMDB0035368			Exogenous	Exogenous
T3-neg	354	Ganoderic acid X	2157.76	511.336	Integrated database	392115--682190	C32H48O5	86377-53-9	M-H	HMDB0035332			Exogenous	Exogenous
T3-neg	355	PG(3:0/14:0)	1385.86	511.275	Integrated database	45858--79744	C23H45O10P		M-H				Lipids	Endogenous
T3-neg	356	1-Stearoylglycerophosphoglycerol	1654.67	511.306	Integrated database	17391--30329	C24H49O9P		M-H	HMDB0061697			Lipids	Endogenous
T3-neg	357	Methyl 3b-hydroxy-13(18)-oleanen-28-oate	1876.88	511.381	Integrated database	331752--577867	C33H52O4		M-H	HMDB0035267			Exogenous	Exogenous
T3-neg	358	PG(8:0/9:0)	1536.52	511.276	Integrated database	2233--3872	C23H45O10P		M-H				Lipids	Endogenous
T3-neg	359	LPG 18:0	1630.41	511.306	Integrated database	17390--30327	C24H49O9P		M-H				Lipids	Endogenous
T3-neg	360	Sulfoglycolithocholate	1189.51	512.272	KEGG database	440710--762390	C26H42NO7S	15324-64-8	M-H	HMDB0002639	C11301	24702365	Lipids	Endogenous
T3-neg	361	Oleyloxyethyl Phosphorylcholine	1688.21	512.337	Integrated database	455497--776727	C25H52NO5P	84601-19-4	M+Cl				Organonitrogen	Endogenous
T3-neg	362	PC(2:0/10:0)	1211.3	512.271	Integrated database	25751--44666	C20H40NO8P		M+Hac-H				Lipids	Endogenous
T3-neg	363	PC(2:0/11:0)	1247.38	512.271	Integrated database	92402--160643	C21H42NO8P		M+FA-H				Lipids	Endogenous
T3-neg	364	PC(5:0/8:0)	1264.57	512.271	Integrated database	167683--291987	C21H42NO8P		M+FA-H				Lipids	Endogenous
T3-neg	365	PC(5:0/7:0)	1278.39	512.271	Integrated database	94834--164898	C20H40NO8P		M+Hac-H				Lipids	Endogenous
T3-neg	366	PC(3:0/10:0)	1164.47	512.272	Integrated database	144022--250931	C21H42NO8P		M+FA-H				Lipids	Endogenous
T3-neg	367	LysoPC(14:0/0:0)	1491.27	512.299	Integrated database	341226--594150	C22H46NO7P	20559-16-4	M+FA-H	HMDB0010379	C04230	7983908	Lipids	Endogenous
T3-neg	369	PC(3:0/9:0)	1311.37	512.271	Integrated database	142980--249091	C20H40NO8P		M+Hac-H				Lipids	Endogenous
T3-neg	370	Cinncassiol D4 2-glucoside	946.026	513.276	Integrated database	52834--91811	C26H42O10		M-H	HMDB0035065			Exogenous	Exogenous
T3-neg	371	Lucidenic acid D2	929.991	513.257	Integrated database	122740--213773	C29H38O8	98665-16-8	M-H	HMDB0036435			Exogenous	Exogenous
T3-neg	372	Flavidulol C	1755.89	513.303	Integrated database	437619--759767	C34H42O4	117568-34-0	M-H	HMDB0039150			Exogenous	Exogenous
T3-neg	373	Ganoderic acid xi	1536.35	513.29	Integrated database	213514--371876	C30H42O7	294674-09-2	M-H	HMDB0036308			Exogenous	Exogenous
T3-neg	374	Ganoderic acid J	1564.17	513.291	Integrated database	89916--156351	C30H42O7	100440-26-4	M-H	HMDB0039641			Exogenous	Exogenous
T3-neg	375	Ganoderic acid C1	1427.61	513.29	Integrated database	407141--708226	C30H42O7	95311-97-0	M-H	HMDB0035627			Exogenous	Exogenous
T3-neg	376	Ganoderenic acid A	1622.04	513.292	Integrated database	194064--337970	C30H42O7	100665-40-5	M-H	HMDB0035381			Exogenous	Exogenous
T3-neg	377	Ganoderenic acid B	1064.7	513.295	Integrated database	224907--391736	C30H42O7	100665-41-6	M-H	HMDB0035709			Exogenous	Exogenous
T3-neg	379	Tauro-b-muricholic acid	1213.22	514.287	Integrated database	382832--666211	C26H45NO7S	25696-60-0	M-H	HMDB0000932		85300957	Lipids	Endogenous
T3-neg	380	EtherPE 21:4e; PE(18:4e/3:0)	1237.95	514.286	Integrated database	1831700--1446334	C26H46NO7P		M-H				Lipids	Endogenous
T3-neg	381	Taurocholic acid	1262.98	514.286	Standards database	344937--1016	C26H45NO7S	81-24-3	M-H	HMDB0000036	C05122		Lipids	Endogenous
T3-neg	382	Tauroursocholic acid	1125.83	514.287	Integrated database	344938--600461	C26H45NO7S	86386-60-9	M-H	HMDB0000889		85300959	Lipids	Endogenous
T3-neg	383	Taurohyocholate	1361.36	514.286	KEGG database	382834--666214	C26H45NO7S	117997-17-8	M-H	HMDB0011637	C15516	85300955	Lipids	Endogenous
T3-neg	384	PE 21:4e; PE 18:4e/3:0	1341.58	514.286	Integrated database	1730775--1347752	C26H46NO7P		M-H				Lipids	Endogenous
T3-neg	385	Taurallocholic acid	1161.02	514.288	Integrated database	344940--600464	C26H45NO7S	59005-70-8	M-H	HMDB0000922		332979063|173737569	Lipids	Endogenous
T3-neg	386	Carmamycin A	1192.51	514.287	Integrated database	1100923--1006094	C25H45N3O6S		M-H				Exogenous	Exogenous
T3-neg	387	LysoPC(18:4(6Z,9Z,12Z,15Z))	1495.69	514.295	Integrated database	264125--459466	C26H46NO7P		M-H	HMDB0010389	C04230	123061582	Lipids	Endogenous
T3-neg	388	Candoxatril (JAN/USAN/INN)	1278.18	514.286	Integrated database	430331--748555	C29H41NO7	118785-03-8|123122-55-4	M-H	HMDB0014754			Exogenous	Exogenous
T3-neg	389	Isochlorogenic acid b	603.584	515.129	KEGG database	301589--525023	C25H24O12	14534-61-3	M-H	HMDB0030705	C10468		Exogenous	Exogenous
T3-neg	390	Udenafil (USAN/INN)	841.215	515.253	Integrated database	57890--100469	C25H36N6O4S	268203-93-6	M-H	HMDB0015628			Exogenous	Exogenous
T3-neg	391	20-Hydroxyecdysone	864.063	515.273	KEGG database	160932--280262	C27H44O7	5289-74-7	M+Cl	HMDB0030180	C02633	85300643	Lipids	Endogenous
T3-neg	392	Ganoderic acid A	1650.44	515.306	Integrated database	455143--776412	C30H44O7	81907-62-2	M-H	HMDB0034931		173737538	Exogenous	Exogenous
T3-neg	393	Cucurbitacin D	1741.23	515.297	KEGG database	284016--494252	C30H44O7	3877-86-9	M-H	HMDB0034695	C08796	24702186	Exogenous	Exogenous
T3-neg	394	Adynerin	1594.41	515.306	KEGG database	446337--767836	C30H44O7	35109-93-4	M-H		C08845		Lipids	Endogenous
T3-neg	395	3-Hydroxylup-20(29)-ene-23,27,28-trioic acid	1710.41	515.297	Integrated database	1389112--1014249	C30H44O7		M-H				Exogenous	Exogenous
T3-neg	396	Lyso-PAF C-16	1674.4	516.324	Integrated database	449216--770692	C24H52NO6P	52691-62-0	M+Cl				Lipids	Endogenous
T3-neg	397	alpha-D-Glucopyranoside, 4-O-[(2E)-1-oxo-3-phenyl-2-propen-1-yl]-beta-D-fructofuranosyl	601.311	517.162	Integrated database	1921608--1519000	C21H28O12		M+FA-H				Exogenous	Exogenous
T3-neg	401	PE 20:2	1525.42	518.289	Integrated database	1498975--1121788	C25H46NO8P		M-H				Lipids	Endogenous
T3-neg	403	CerP 27:1	1741.58	518.361	Integrated database	1414954--1037767	C27H54NO6P		M-H				Lipids	Endogenous
T3-neg	405	2-{[6-O-(beta-D-Glucopyranosyl)-beta-D-glucopyranosyl]oxy}-2-phenylacetamide	602.947	520.159	Integrated database	177197--308645	C20H29NO12		M+FA-H				Lipids	Endogenous
T3-neg	406	PE 20:1	1530.88	520.305	Integrated database	30923--53660	C25H48NO8P		M-H				Lipids	Endogenous
T3-neg	407	LPS 18:2	1645.03	520.27	Integrated database	22838--39634	C24H44NO9P		M-H				Lipids	Endogenous
T3-neg	408	L-Arginine	2159.09	521.324	Standards database	177983--569	C6H14N4O2	74-79-3	3M-H	HMDB0000517	C00062		Amino acid	Endogenous
T3-neg	410	PS(18:1(9Z)/0:0)	1912.31	522.285	Integrated database	885250--997207	C24H46NO9P		M-H				Lipids	Endogenous
T3-neg	411	LPS 18:1	1372.77	522.291	Integrated database	82556--143540	C24H46NO9P		M-H				Lipids	Endogenous
T3-neg	413	LysoPE(0:0/22:6(4Z,7Z,10Z,13Z,16Z,19Z))	1576.98	524.28	Integrated database	293578--511136	C27H44NO7P		M-H	HMDB0011496		332977153	Lipids	Endogenous
T3-neg	414	LPE 22:6	1554.51	524.28	Integrated database	370521--644734	C27H44NO7P		M-H				Lipids	Endogenous
T3-neg	415	lysoPE 22:6	1422.71	524.287	Integrated database	370520--644731	C27H44NO7P		M-H				Lipids	Endogenous
T3-neg	416	lysoPC 15:1	1467.6	524.302	Integrated database	286313--498346	C23H46NO7P		M+FA-H				Lipids	Endogenous
T3-neg	417	LPC 15:1	1502.39	524.301	Integrated database	286314--498350	C23H46NO7P		M+FA-H				Lipids	Endogenous
T3-neg	418	LPS 18:0	1887.44	524.301	Integrated database	426039--741254	C24H48NO9P		M-H				Lipids	Endogenous
T3-neg	419	L-a-Lysophosphatidylserine	1401.21	524.307	Integrated database	827696--992890	C24H48NO9P		M-H				Lipids	Endogenous
T3-neg	421	Methyl (3R,4R,5R)-3,4-dihydroxy-5-({6-O-[(2E)-3-phenyl-2-propenoyl]-beta-D-glucopyranosyl}oxy)-1-cyclohexene-1-carboxylate	1681.78	525.169	Integrated database	1921857--1519241	C23H28O11		M+FA-H				Exogenous	Exogenous
T3-neg	422	Rolitetracycline (JAN/USAN/INN)	493.942	526.218	Integrated database	23629--41025	C27H33N3O8	751-97-3	M-H	HMDB0015414			Exogenous	Exogenous
T3-neg	423	Hygromycin B	740.796	526.217	KEGG database	5199--9136	C20H37N3O13	31282-04-9	M-H	HMDB0034229	C01925		Exogenous	Exogenous
T3-neg	424	LysoPC(15:0)	1553.01	526.316	Integrated database	253539--441107	C23H48NO7P		M+FA-H	HMDB0010381	C04230	7983912	Lipids	Endogenous
T3-neg	425	PC(O-16:0/0:0)	1707.92	526.353	Integrated database	329932--574733	C24H52NO6P		M+FA-H			14713947	Lipids	Endogenous
T3-neg	426	LysoPE(22:5(7Z,10Z,13Z,16Z,19Z)/0:0)	1630.66	526.296	Integrated database	191336--333378	C27H46NO7P		M-H	HMDB0011525		332977163	Lipids	Endogenous
T3-neg	427	LPE 22:5	1578.66	526.29	Integrated database	191335--333374	C27H46NO7P		M-H				Lipids	Endogenous
T3-neg	428	lysoPE 22:5	1607.72	526.295	Integrated database	8057--14031	C27H46NO7P		M-H				Lipids	Endogenous
T3-neg	429	bis(7)-Tacrine	863.427	527.29	Integrated database	443601--765092	C33H40N4	224445-12-9	M+Cl				Organic heterocyclic	Endogenous
T3-neg	430	lysoPE 22:4	1661.39	528.311	Integrated database	160217--279030	C27H48NO7P		M-H				Lipids	Endogenous
T3-neg	431	LPG 20:5	864.981	529.252	Integrated database	298202--519247	C26H43O9P		M-H				Lipids	Endogenous
T3-neg	432	7-Acetoxy-6-hydroxylimonin	1824.08	529.212	Integrated database	109932--191245	C28H34O10	208333-73-7	M-H	HMDB0032834			Exogenous	Exogenous
T3-neg	433	Cavipetin A	1459.91	529.286	Integrated database	7448--12931	C30H42O8	128530-02-9	M-H	HMDB0030363			Exogenous	Exogenous
T3-neg	434	Ganoderic acid N	1408.9	529.286	Integrated database	387022--673457	C30H42O8	110241-19-5	M-H	HMDB0035325			Exogenous	Exogenous
T3-neg	435	7,12-Dihydroxy-3,11,15,23-tetraoxolanost-8-en-26-oic acid	1322.3	529.286	Integrated database	107575--187057	C30H42O8	97653-94-6	M-H	HMDB0033023			Lipids	Endogenous
T3-neg	436	FAHFA 34:4	2078.28	529.428	Integrated database	391483--681052	C34H58O4		M-H				Lipids	Endogenous
T3-neg	437	8-SDAHPA	1683.95	529.426	Integrated database	141480--246408	C34H58O4		M-H				Lipids	Endogenous
T3-neg	438	α-Tocopherol succinate	1877.66	529.391	Integrated database	39950--69379	C33H54O5	4345-03-3	M-H	HMDB0033685			Lipids	Endogenous
T3-neg	439	PE(3:0/18:3)	1275.21	530.282	Integrated database	84542--147012	C26H46NO8P		M-H				Lipids	Endogenous
T3-neg	440	PE(5:0/16:3)	1093.79	530.283	Integrated database	365347--635941	C26H46NO8P		M-H				Lipids	Endogenous
T3-neg	441	Carmamycin B	1176.53	530.283	Integrated database	1100931--1006096	C25H45N3O7S		M-H				Exogenous	Exogenous
T3-neg	442	LPG 20:4	1860.39	531.275	Integrated database	37047--64417	C26H45O9P		M-H				Lipids	Endogenous
T3-neg	443	Ganoderic acid I	1458.38	531.302	Integrated database	432609--752561	C30H44O8	98665-20-4	M-H	HMDB0035310			Exogenous	Exogenous
T3-neg	444	Ganoderic acid eta	1348.9	531.302	Integrated database	273168--475326	C30H44O8	294674-12-7	M-H	HMDB0036309			Exogenous	Exogenous
T3-neg	445	5β-Cyprinolsulfate	1265.52	531.302	KEGG database	83126--144537	C27H48O8S		M-H	HMDB0006888	C05468	24702359	Lipids	Endogenous
T3-neg	446	Ganoderic acid G	1815.97	531.297	Integrated database	457296--778270	C30H44O8	98665-22-6	M-H	HMDB0035985			Exogenous	Exogenous
T3-neg	447	2-LAHPA	1846.36	533.458	Integrated database	11078--19340	C34H62O4		M-H				Lipids	Endogenous
T3-neg	448	FAHFA(16:0/18:2)	1922.23	533.459	Integrated database	61899--107404	C34H62O4		M-H				Lipids	Endogenous
T3-neg	449	FAHFA(19:1/15:1)	1904.61	533.459	Integrated database	423461--736645	C34H62O4		M-H				Lipids	Endogenous
T3-neg	450	lysoPC 16:3	1459.27	534.286	Integrated database	338494--589387	C24H44NO7P		M+FA-H				Lipids	Endogenous
T3-neg	451	LPC 16:3	1421.5	534.286	Integrated database	149669--260820	C24H44NO7P		M+FA-H				Lipids	Endogenous
T3-neg	452	FAHFA(19:0/15:1)	2009.71	535.475	Integrated database	269453--468862	C34H64O4		M-H				Lipids	Endogenous
T3-neg	453	FAHFA(16:0/18:1)	2029.22	535.475	Integrated database	332404--579014	C34H64O4		M-H				Lipids	Endogenous
T3-neg	454	Cer-NS d34:1	2130.74	536.506	Integrated database	392719--683257	C34H67NO3		M-H				Lipids	Endogenous
T3-neg	455	LPC 16:2	1459.45	536.302	Integrated database	246298--428549	C24H46NO7P		M+FA-H				Lipids	Endogenous
T3-neg	456	lysoPC 16:2	1485.48	536.302	Integrated database	1890435--1491768	C24H46NO7P		M+FA-H				Lipids	Endogenous
T3-neg	457	Rheidin C	1681.27	537.125	Integrated database	160499--279515	C31H22O9		M-H	HMDB0038508			Exogenous	Exogenous
T3-neg	458	Physalolactone	774.159	537.225	Integrated database	368395--641084	C28H39ClO8	71339-25-8	M-H	HMDB0034333		332978981	Peptides and Nucleosides	Endogenous
T3-neg	459	LPC 16:1	1556.54	538.316	Integrated database	110635--192523	C24H48NO7P		M+FA-H				Lipids	Endogenous
T3-neg	460	PC(16:1(9E)/0:0)	1529.22	538.317	Integrated database	110634--192519	C24H48NO7P		M+FA-H			7983917	Lipids	Endogenous
T3-neg	461	13-Hydroxy-6-(1-hydroxyethyl)-9-isopropyl-12,14-dimethyl-3-methylene-15-nonyl-1-oxa-4,7,10-triazacyclopentadecane-2,5,8,11-tetrone	1711.19	538.353	Integrated database	1389140--1014292	C28H49N3O7		M-H				Peptides and Nucleosides	Endogenous
T3-neg	462	PC 16:1e	1628.34	538.322	Integrated database	229640--399922	C24H48NO7P		M+FA-H				Lipids	Endogenous
T3-neg	463	lysoPC 16:1	1491.73	538.318	Integrated database	60563--105167	C24H48NO7P		M+FA-H				Lipids	Endogenous
T3-neg	464	D(+)-Melezitose	83.9168	539.144	Standards database	241141--752	C18H32O16	597-12-6	M+Cl	HMDB0011730	C08243		Carbohydrates	Endogenous
T3-neg	465	PC 14:0	1500.57	540.295	Integrated database	155020--270066	C22H44NO8P		M+Hac-H				Lipids	Endogenous
T3-neg	466	LPC 16:0	1646.62	540.332	Integrated database	1737133--1354110	C24H50NO7P		M+FA-H				Lipids	Endogenous
T3-neg	468	LysoPC 16:0	1583.19	540.332	Integrated database	1844577--1459211	C24H50NO7P		M+FA-H				Lipids	Endogenous
T3-neg	469	Hexadecanoyl-hydroxy-sn-glycerophosphocholine (PUT)	1813.8	540.331	Integrated database	1868301--1482895	C25H52NO9P		M-H				Lipids	Endogenous
T3-neg	470	PC 16:0e	1742.48	540.333	Integrated database	16159--28170	C24H50NO7P		M+FA-H				Lipids	Endogenous
T3-neg	472	Cortolone-3-glucuronide	808.215	541.27	Integrated database	184296--321131	C27H42O11	56162-46-0	M-H	HMDB0010320	C03033		Lipids	Endogenous
T3-neg	474	PE(4:0/18:4)	1429.68	542.298	Integrated database	84341--146669	C27H46NO8P		M-H				Lipids	Endogenous
T3-neg	475	PE 23:4e	1320.67	542.318	Integrated database	120388--209597	C28H50NO7P		M-H				Lipids	Endogenous
T3-neg	476	PE 22:4	1956.26	542.291	Integrated database	1498995--1121808	C27H46NO8P		M-H				Lipids	Endogenous
T3-neg	477	Physagulin F	925.869	543.269	Integrated database	373547--649928	C30H40O9		M-H	HMDB0039631			Exogenous	Exogenous
T3-neg	479	LPS 20:4	1750.26	544.27	Integrated database	375643--653532	C26H44NO9P		M-H				Lipids	Endogenous
T3-neg	480	Canavalioside	945.764	545.266	Integrated database	31542--54700	C26H42O12	316141-31-8	M-H	HMDB0036317			Exogenous	Exogenous
T3-neg	481	Card-20(22)-enolide, 1,3-bis(acetyloxy)-14,15-epoxy-7,21-dihydroxy-4,4,8-trimethyl-, (1alpha,3alpha,7alpha,9xi,13alpha,15beta,17alpha)-	882.885	545.285	Integrated database	332664--579446	C30H42O9		M-H				Exogenous	Exogenous
T3-neg	482	LPS 20:3	1704.95	546.286	Integrated database	238458--415019	C26H46NO9P		M-H				Lipids	Endogenous
T3-neg	483	PE 22:2	1643.36	546.319	Integrated database	1498991--1121804	C27H50NO8P		M-H				Lipids	Endogenous
T3-neg	484	Sibiricose A6	75.8419	547.171	Integrated database	1389392--1014694	C23H32O15		M-H				Exogenous	Exogenous
T3-neg	485	PE 22:1	1621.85	548.336	Integrated database	192378--335146	C27H52NO8P		M-H				Lipids	Endogenous
T3-neg	487	PE 22:0	1632.26	550.354	Integrated database	248030--431480	C27H54NO8P		M-H				Lipids	Endogenous
T3-neg	488	LPC 17:2	1493.84	550.317	Integrated database	11337--19744	C25H48NO7P		M+FA-H				Lipids	Endogenous
T3-neg	489	DG(15:0/0:0/16:1n7)	2002.68	551.47	Integrated database	373165--649232	C34H64O5		M-H	HMDB0055988			Lipids	Endogenous
T3-neg	490	FAHFA 36:7	1653.41	551.411	Integrated database	431657--750835	C36H56O4		M-H				Lipids	Endogenous
T3-neg	491	Vignatic acid A	1142.68	552.272	Integrated database	178803--311458	C30H39N3O7	181485-19-8	M-H	HMDB0033599			Exogenous	Exogenous
T3-neg	492	LPC 17:1	1591.91	552.332	Integrated database	119242--207619	C25H50NO7P		M+FA-H				Lipids	Endogenous
T3-neg	493	lysoPC 18:0	1700.03	552.369	Integrated database	344637--599986	C26H54NO6P		M+FA-H				Lipids	Endogenous
T3-neg	494	PC 17:1e	1462.44	552.339	Integrated database	313759--546498	C25H50NO7P		M+FA-H				Lipids	Endogenous
T3-neg	495	Cer-AS d34:1	2072.09	552.502	Integrated database	9415--16410	C34H67NO4		M-H				Lipids	Endogenous
T3-neg	496	Leucine enkephalin amide	840.23	553.268	Standards database	451185--2104	C28H38N6O6	60117-24-0	M-H				Peptides and Nucleosides	Endogenous
T3-neg	497	LysoPC(O-18:0)	1801.73	554.383	Integrated database	375125--652660	C26H56NO6P		M+FA-H	HMDB0011149	C04317	14713951	Lipids	Endogenous
T3-neg	498	LPC 17:0	1658.72	554.348	Integrated database	284119--494430	C25H52NO7P		M+FA-H				Lipids	Endogenous
T3-neg	499	PC 15:0	1454.14	554.318	Integrated database	34593--60067	C23H46NO8P		M+Hac-H				Lipids	Endogenous
T3-neg	500	FAHFA 36:5	2107.47	555.443	Integrated database	36454--63318	C36H60O4		M-H				Lipids	Endogenous
T3-neg	501	PE 23:4	1529.46	556.311	Integrated database	6375--11094	C28H48NO8P		M-H				Lipids	Endogenous
T3-neg	502	LPE 24:4	1429.32	556.334	Integrated database	62197--107911	C29H52NO7P		M-H				Lipids	Endogenous
T3-neg	503	lysoPE 24:4	1330.25	556.331	Integrated database	83917--145925	C29H52NO7P		M-H				Lipids	Endogenous
T3-neg	504	LPG 22:5	1192.5	557.298	Integrated database	272738--474586	C28H47O9P		M-H				Lipids	Endogenous
T3-neg	506	PA(8:0/18:3)	1080.25	557.322	Integrated database	186414--324876	C29H51O8P		M-H				Lipids	Endogenous
T3-neg	507	Cucurbitacin B	1724.64	557.31	KEGG database	57357--99542	C32H46O8	6199-67-3	M-H	HMDB0034927	C08794	24702184	Exogenous	Exogenous
T3-neg	508	PA(6:0/20:3)	1572.82	557.332	Integrated database	220852--384857	C29H51O8P		M-H				Lipids	Endogenous
T3-neg	509	FAHFA 36:4	1744.97	557.46	Integrated database	247284--430244	C36H62O4		M-H				Lipids	Endogenous
T3-neg	510	2-[2-[2-[[2-[2-(2-hydroxypropanoylamino)-3-methylbutanoyl]oxy-3-methylbutanoyl]amino]-3-methylbutanoyl]oxypropanoylamino]-3-methylbutanoic acid	1125.65	558.295	Integrated database	391130--680451	C26H45N3O10		M-H				Exogenous	Exogenous
T3-neg	511	LPG 22:4	888.482	559.299	Integrated database	91112--158441	C28H49O9P		M-H				Lipids	Endogenous
T3-neg	512	FAHFA 36:3; FAHFA 18:2/18:1	1906.68	559.475	Integrated database	1731468--1348445	C36H64O4		M-H				Lipids	Endogenous
T3-neg	513	FAHFA 36:3; FAHFA(18:1/18:2)	1941.54	559.474	Integrated database	1832386--1447020	C36H64O4		M-H				Lipids	Endogenous
T3-neg	514	FAHFA 36:3; FAHFA(18:2/18:1)	1888.57	559.475	Integrated database	1832394--1447028	C36H64O4		M-H				Lipids	Endogenous
T3-neg	515	FAHFA 36:3; FAHFA 18:1/18:2	1961.59	559.475	Integrated database	1731460--1348437	C36H64O4		M-H				Lipids	Endogenous
T3-neg	516	FAHFA 36:3	1727.75	559.475	Integrated database	1920978--1518386	C36H64O4		M-H				Lipids	Endogenous
T3-neg	517	lysoPC 18:4	1525.04	560.302	Integrated database	264124--459461	C26H46NO7P		M+FA-H				Lipids	Endogenous
T3-neg	518	LPC 18:4	1463.06	560.302	Integrated database	264123--459457	C26H46NO7P		M+FA-H				Lipids	Endogenous
T3-neg	519	Cer-NS d36:3	2078.29	560.507	Integrated database	53840--93565	C36H67NO3		M-H				Lipids	Endogenous
T3-neg	520	Pentafluorobenzenesulfonyl fluorescein	1385.64	561	Integrated database	453683--775034	C26H11F5O7S	728912-45-6	M-H				Exogenous	Exogenous
T3-neg	521	Cholesterol glucuronide	2156.64	561.378	Integrated database	44435--77185	C33H54O7	17435-78-8	M-H	HMDB0010330	C03033	85300916	Lipids	Endogenous
T3-neg	522	FAHFA 36:2	1836.57	561.487	Integrated database	311121--541876	C36H66O4		M-H				Lipids	Endogenous
T3-neg	523	12-LAHSA	2049.73	561.491	Integrated database	45135--78437	C36H66O4		M-H				Lipids	Endogenous
T3-neg	524	3-LAHSA	2029.46	561.491	Integrated database	36327--63072	C36H66O4		M-H				Lipids	Endogenous
T3-neg	526	lysoPC 18:3	1491.64	562.317	Integrated database	144468--251695	C26H48NO7P		M+FA-H				Lipids	Endogenous
T3-neg	527	LPC 18:3	1540.37	562.318	Integrated database	352579--613680	C26H48NO7P		M+FA-H				Lipids	Endogenous
T3-neg	529	Cer-NS d36:2	2157.93	562.522	Integrated database	296919--517034	C36H69NO3		M-H				Lipids	Endogenous
T3-neg	530	trans-9-Octadecenoic acid	1849.1	563.506	Standards database	3000005--2497	C18H34O2	112-79-8	2M-H	HMDB0000573	C01712		Lipids	Endogenous
T3-neg	532	LPC 18:2	1631.83	564.333	Integrated database	281958--490641	C26H50NO7P		M+FA-H				Lipids	Endogenous
T3-neg	535	Viridicatumtoxin	601.311	564.187	Integrated database	447169--768629	C30H31NO10	39277-41-3	M-H				Exogenous	Exogenous
T3-neg	536	1-Hydroxy-2-(9Z,12Z,15Z-octadecatrienoyl)-sn-glycero-2-phosphocholine	1760.45	564.333	Integrated database	122229--212857	C26H50NO7P		M-H				Lipids	Endogenous
T3-neg	537	PC 18:2e	968.007	564.334	Integrated database	78391--136149	C26H50NO7P		M+FA-H				Lipids	Endogenous
T3-neg	539	lysoPC 18:2	1737.65	564.333	Integrated database	281957--490637	C26H50NO7P		M+FA-H				Lipids	Endogenous
T3-neg	541	[(2R,3S,4S,5R,6S)-3,4,5-trihydroxy-6-(5-hydroxy-2-methyl-4-oxochromen-7-yl)oxyoxan-2-yl]methyl (4R)-4-(2-hydroxypropan-2-yl)cyclohexene-1-carboxylate	835.97	565.201	Integrated database	192498--335328	C26H32O11		M+FA-H				Exogenous	Exogenous
T3-neg	542	lysoPC 18:1	1613.71	566.348	Integrated database	143174--249443	C26H52NO7P		M+FA-H				Lipids	Endogenous
T3-neg	544	LPC 18:1	1745.67	566.349	Integrated database	389924--678425	C26H52NO7P		M+FA-H				Lipids	Endogenous
T3-neg	545	LysoPC(18:0)	1778.47	568.364	Integrated database	42703--74129	C26H54NO7P		M+FA-H	HMDB0010384	C04230	7983922	Lipids	Endogenous
T3-neg	546	LPC 18:0	1804.8	568.364	Integrated database	42704--74132	C26H54NO7P		M+FA-H				Lipids	Endogenous
T3-neg	548	1-Palmitoylglycerophosphoinositol	2053.18	571.291	Integrated database	310255--540304	C25H49O12P		M-H	HMDB0061695|HMDB0062714		332977167	Lipids	Endogenous
T3-neg	550	PE(6:0/18:3)	1420.22	572.329	Integrated database	623--1091	C29H52NO8P		M-H				Lipids	Endogenous
T3-neg	551	PE(4:0/20:3)	1288.36	572.329	Integrated database	22421--38937	C29H52NO8P		M-H				Lipids	Endogenous
T3-neg	552	LPS 22:4	1650.78	572.301	Integrated database	435549--757735	C28H48NO9P		M-H				Lipids	Endogenous
T3-neg	553	PG 22:4	888.73	573.279	Integrated database	81227--141224	C28H47O10P		M-H				Lipids	Endogenous
T3-neg	554	7,8-Dihydro-7-hydroxy-8-S-glutathionyl-benzo[a]pyrene	843.432	574.17	KEGG database	2008--3475	C30H29N3O7S		M-H	HMDB0060423	C14856		Lipids	Endogenous
T3-neg	555	2-Hexaprenyl-3-methyl-5-hydroxy-6-methoxy-1,4-benzoquinone	1682.96	575.418	KEGG database	36321--63065	C38H56O4		M-H	HMDB0006820	C05805		Lipids	Endogenous
T3-neg	556	PE 24:1	1681.78	576.37	Integrated database	1499001--1121814	C29H56NO8P		M-H				Lipids	Endogenous
T3-neg	557	Asparagoside A	1589.45	577.377	KEGG database	424260--738099	C33H54O8	14835-43-9	M-H	HMDB0030046	C08886|C04716	85300718	Exogenous	Exogenous
T3-neg	558	Anhydroamarouciaxanthin B	1650.51	577.371	Integrated database	330568--575848	C40H50O3	119286-10-1	M-H				Exogenous	Exogenous
T3-neg	559	PE 24:0; PE 2:0-22:0	1778.47	578.38	Integrated database	1741000--1357977	C29H58NO8P		M-H				Lipids	Endogenous
T3-neg	560	PE 24:0; PE(2:0/22:0)	1737.9	578.385	Integrated database	1846767--1461401	C29H58NO8P		M-H				Lipids	Endogenous
T3-neg	561	LPC 19:2	1624.05	578.349	Integrated database	1737134--1354111	C27H52NO7P		M+FA-H				Lipids	Endogenous
T3-neg	562	PE 24:0	1802.53	578.385	Integrated database	1499000--1121813	C29H58NO8P		M-H				Lipids	Endogenous
T3-neg	564	MGDG 18:0	2157.01	579.346	Integrated database	29765--51586	C27H50O10		M+FA-H				Lipids	Endogenous
T3-neg	565	PG(9:0/13:1)	1753.03	579.329	Integrated database	56964--98873	C28H53O10P		M-H				Lipids	Endogenous
T3-neg	566	PG(5:0/17:1)	1770.99	579.329	Integrated database	6237--10913	C28H53O10P		M-H				Lipids	Endogenous
T3-neg	567	FAHFA 38:7	1795.17	579.449	Integrated database	99545--172969	C38H60O4		M-H				Lipids	Endogenous
T3-neg	568	LPC 19:1	1691.14	580.364	Integrated database	335895--584960	C27H54NO7P		M+FA-H				Lipids	Endogenous
T3-neg	569	lysoPC 20:0	1823.83	580.401	Integrated database	196465--342179	C28H58NO6P		M+FA-H				Lipids	Endogenous
T3-neg	570	(+)-Lyoniresinol 9-glucoside	774.137	581.233	Integrated database	197926--344702	C28H38O13		M-H	HMDB0041148			Exogenous	Exogenous
T3-neg	571	Biliverdin	1893.65	581.242	Standards database	222894--690	C33H34N4O6	114-25-0	M-H	HMDB0001008	C00500		Organic heterocyclic	Endogenous
T3-neg	572	FAHFA 38:6	1730.13	581.457	Integrated database	199185--346877	C38H62O4		M-H				Lipids	Endogenous
T3-neg	573	lysoPC 19:0	1789.35	582.38	Integrated database	364817--635014	C27H56NO7P		M+FA-H			7983937	Lipids	Endogenous
T3-neg	574	LPC 19:0	1754.36	582.38	Integrated database	364818--635018	C27H56NO7P		M+FA-H				Lipids	Endogenous
T3-neg	576	PA 28:4	1533.76	583.35	Integrated database	1493823--1116636	C31H53O8P		M-H				Lipids	Endogenous
T3-neg	577	4H-Cyclopenta[a]cyclopropa[f]cycloundecen-4-one, 4a-(acetyloxy)-9-[(hexopyranosyloxy)methyl]-1,1a,4a,5,6,7,7a,10,11,11a-decahydro-7-hydroxy-1,1,3,6-tetramethyl-, (8E)-	688.782	583.277	Integrated database	352014--612728	C28H42O10		M+FA-H				Exogenous	Exogenous
T3-neg	579	Flavoxanthin	1920.22	583.417	KEGG database	74844--129948	C40H56O3	512-29-8	M-H	HMDB0036868	C08594	24702051	Exogenous	Exogenous
T3-neg	580	Capsanthin	1976.87	583.418	KEGG database	341733--595090	C40H56O3	465-42-9	M-H	HMDB0036590	C08584	24702045	Exogenous	Exogenous
T3-neg	581	lysoPC 20:5	1499.34	586.317	Integrated database	200818--349722	C28H48NO7P		M+FA-H				Lipids	Endogenous
T3-neg	582	LPC 20:5	1515.38	586.317	Integrated database	200820--349726	C28H48NO7P		M+FA-H				Lipids	Endogenous
T3-neg	583	PC 20:5e	1259.07	586.306	Integrated database	141599--246613	C28H48NO7P		M+FA-H				Lipids	Endogenous
T3-neg	584	D-Urobilin	946.622	587.295	KEGG database	447191--768655	C33H40N4O6	3947-38-4	M-H	HMDB0004161	C05795		Organic heterocyclic	Endogenous
T3-neg	585	Sanguisorbin B	1830.04	587.394	Integrated database	12255--21428	C35H56O7	32180-34-0	M-H	HMDB0040524			Exogenous	Exogenous
T3-neg	586	Lansioside C	1848.09	587.392	Integrated database	46064--80098	C35H56O7	87453-35-8	M-H	HMDB0035103			Exogenous	Exogenous
T3-neg	588	lysoPC 20:4	1601.74	588.333	Integrated database	106327--184772	C28H50NO7P		M+FA-H				Lipids	Endogenous
T3-neg	589	LPC 20:4	1737.9	588.332	Integrated database	2370--4118	C28H50NO7P		M+FA-H				Lipids	Endogenous
T3-neg	590	LPE 26:2	1848.18	588.395	Integrated database	223078--388616	C31H60NO7P		M-H				Lipids	Endogenous
T3-neg	591	Urobilin	905.444	589.311	KEGG database	85286--148358	C33H42N4O6	1856-98-0	M-H	HMDB0004160	C05794		Organic heterocyclic	Endogenous
T3-neg	592	1H-Benz[e]indene-6,7-diacetic acid, 3-[(3E)-5-(acetyloxy)-1-hydroxy-1,5-dimethyl-2-oxo-3-hexen-1-yl]-2,3,3a,4,5,5a,6,9,9a,9b-decahydro-2-hydroxy-alpha~7~,alpha~7~,3a,5a,9b-pentamethyl-5-oxo-	962.997	589.292	Integrated database	1921715--1519104	C32H46O10		M-H				Lipids	Endogenous
T3-neg	593	FAHFA 38:2	1874.72	589.519	Integrated database	325864--567632	C38H70O4		M-H				Lipids	Endogenous
T3-neg	594	LPC 20:3	1593.04	590.349	Integrated database	384222--668594	C28H52NO7P		M+FA-H				Lipids	Endogenous
T3-neg	596	lysoPC 20:3	1637.31	590.348	Integrated database	396027--689056	C28H52NO7P		M+FA-H				Lipids	Endogenous
T3-neg	597	Tuberoside	1916.95	591.393	Integrated database	182102--317272	C34H56O8	140447-21-8	M-H	HMDB0039054			Exogenous	Exogenous
T3-neg	599	lysoPC 20:2	1648.37	592.364	Integrated database	139137--242212	C28H54NO7P		M+FA-H				Lipids	Endogenous
T3-neg	601	LPC 20:1	1749.23	594.38	Integrated database	411455--715655	C28H56NO7P		M+FA-H				Lipids	Endogenous
T3-neg	602	LPI 18:2	2157.36	595.291	Integrated database	268273--466764	C27H49O12P		M-H				Lipids	Endogenous
T3-neg	603	Astaxanthin	1601.38	595.384	KEGG database	454136--775504	C40H52O4	472-61-7|7542-45-2	M-H	HMDB0002204	C08580	24702043	Lipids	Endogenous
T3-neg	604	Cer-NP t33:2; Cer-NP t19:1/14:1	2078.2	596.483	Integrated database	1659966--1276967	C33H63NO4		M+Hac-H				Lipids	Endogenous
T3-neg	605	LysoPC(20:0/0:0)	1834.15	596.395	Integrated database	297645--518311	C28H58NO7P	108341-80-6	M+FA-H	HMDB0010390	C04230	7983941	Lipids	Endogenous
T3-neg	606	MGDG 20:5	863.546	597.294	Integrated database	206963--360358	C29H44O10		M+FA-H				Lipids	Endogenous
T3-neg	607	LPI 18:1	2135.94	597.306	Integrated database	302493--526593	C27H51O12P		M-H				Lipids	Endogenous
T3-neg	608	1-Oleoylglycerophosphoinositol	2156.64	597.307	Integrated database	302492--526592	C27H51O12P		M-H	HMDB0061693			Lipids	Endogenous
T3-neg	609	1-Stearoylglycerophosphoinositol	1581.31	599.322	Integrated database	149249--260073	C27H53O12P		M-H	HMDB0061696			Lipids	Endogenous
T3-neg	610	LPI 18:0	1620.81	599.318	Integrated database	149253--260076	C27H53O12P		M-H				Lipids	Endogenous
T3-neg	612	2-Stearoylglycerophosphoinositol	2123.02	599.322	Integrated database	463825--789418	C27H53O12P		M-H	HMDB0061704			Lipids	Endogenous
T3-neg	613	1-stearoyl-sn-glycero-3-phospho-1D-myo-inositol	1596.19	599.322	Integrated database	149252--260075	C27H53O12P		M-H	HMDB0062777			Lipids	Endogenous
T3-neg	614	PE 27:3e	2157.53	600.393	Integrated database	49187--85428	C32H60NO7P		M-H				Lipids	Endogenous
T3-neg	616	Diellagilactone	1344.85	600.995	Integrated database	302375--526398	C28H10O16	153816-55-8	M-H	HMDB0038386			Exogenous	Exogenous
T3-neg	617	Garcinol	1098.66	601.349	KEGG database	224286--390724	C38H50O6	78824-30-3	M-H	HMDB0039154	C09929		Exogenous	Exogenous
T3-neg	618	MGDG 20:3	1376.14	601.328	Integrated database	326391--568551	C29H48O10		M+FA-H				Lipids	Endogenous
T3-neg	619	Isoxsuprine	979.498	601.33	Standards database	447199--1847	C18H23NO3	395-28-8	2M-H				Exogenous	Exogenous
T3-neg	620	PA 29:2	2155.97	601.392	Integrated database	89093--154938	C32H59O8P		M-H				Lipids	Endogenous
T3-neg	621	PS 23:3	1349.7	602.303	Integrated database	157526--274422	C29H50NO10P		M-H				Lipids	Endogenous
T3-neg	623	PG 24:3	909.803	603.326	Integrated database	181947--316992	C30H53O10P		M-H				Lipids	Endogenous
T3-neg	624	PA 30:8	888.485	603.306	Integrated database	109808--191028	C33H49O8P		M-H				Lipids	Endogenous
T3-neg	625	Ginsenoside Rh3	1846.4	603.423	Integrated database	204536--356226	C36H60O7	105558-26-7	M-H	HMDB0039645			Exogenous	Exogenous
T3-neg	626	3-Epipapyriferic acid	1813.21	603.392	Integrated database	255168--443957	C35H56O8	151890-02-7	M-H	HMDB0040498			Lipids	Endogenous
T3-neg	627	PC 20:3	1406.43	604.329	Integrated database	126881--221011	C28H50NO8P		M+FA-H				Lipids	Endogenous
T3-neg	628	FAHFA 40:8; FAHFA 20:5/20:3	1726.01	605.457	Integrated database	1731608--1348585	C40H62O4		M-H				Lipids	Endogenous
T3-neg	629	PA 29:0	1936.94	605.408	Integrated database	79918--138844	C32H63O8P		M-H			123066351	Lipids	Endogenous
T3-neg	630	Uridine diphosphate-N-acetylglucosamine	265.083	606.075	Standards database	110621--336	C17H27N3O17P2	528-04-1	M-H	HMDB0000290	C00043		Peptides and Nucleosides	Endogenous
T3-neg	631	Torvoside G	1822.34	607.381	Integrated database	442146--763744	C34H56O9	184777-22-8	M-H	HMDB0030337			Exogenous	Exogenous
T3-neg	632	FAHFA 40:7; FAHFA 20:4/20:3	1720.81	607.475	Integrated database	1731600--1348577	C40H64O4		M-H				Lipids	Endogenous
T3-neg	633	PG 24:1	1681.49	607.371	Integrated database	1504880--1127693	C30H57O10P		M-H				Lipids	Endogenous
T3-neg	635	Rhodin G7	860.73	609.227	Integrated database	331221--576966	C34H34N4O7		M-H	HMDB0059949			Exogenous	Exogenous
T3-neg	636	Epihesperidin	922.597	609.186	Integrated database	239579--417003	C28H34O15	369593-42-0	M-H				Exogenous	Exogenous
T3-neg	637	[(2R,3S,4R,5R,6R)-6-[2-(3,4-dihydroxyphenyl)ethoxy]-4,5-dihydroxy-2-[[(2S,3R,4S,5R)-3,4,5-trihydroxyoxan-2-yl]oxymethyl]oxan-3-yl] (E)-3-(3,4-dihydroxyphenyl)prop-2-enoate	1840.08	609.188	Integrated database	1128--1970	C28H34O15		M-H				Exogenous	Exogenous
T3-neg	639	Dihydroergocristine mesylate	416.261	610.299	KEGG database	444231--765697	C35H41N5O5. CH4SO3	24730-10-7	M-H		C13168		Exogenous	Exogenous
T3-neg	640	LPC 21:0	1872.92	610.411	Integrated database	389445--677606	C29H60NO7P		M+FA-H				Lipids	Endogenous
T3-neg	641	PS 24:5	1259.32	612.303	Integrated database	143003--249142	C30H48NO10P		M-H				Lipids	Endogenous
T3-neg	642	PS 24:5; PS 2:0-22:5	1430.93	612.302	Integrated database	1743551--1360528	C30H48NO10P		M-H				Lipids	Endogenous
T3-neg	643	lysoPC 22:6	1549.58	612.332	Integrated database	122043--212507	C30H50NO7P		M+FA-H				Lipids	Endogenous
T3-neg	644	LPC 22:6	1572.72	612.332	Integrated database	122044--212511	C30H50NO7P		M+FA-H				Lipids	Endogenous
T3-neg	645	LPI 19:0	1516.89	613.34	Integrated database	1737232--1354209	C28H55O12P		M-H				Lipids	Endogenous
T3-neg	646	9-DTAHSA	1825.92	613.523	Integrated database	10778--18820	C40H70O4		M-H				Lipids	Endogenous
T3-neg	647	LPC 22:5	1627.53	614.348	Integrated database	1737135--1354112	C30H52NO7P		M+FA-H				Lipids	Endogenous
T3-neg	648	Paromomycin	86.3584	614.285	KEGG database	310322--540414	C23H45N5O14	7542-37-2|1263-89-4	M-H	HMDB0015490	C00832	4090	Exogenous	Exogenous
T3-neg	649	LPG 26:4	1508.55	615.357	Integrated database	315038--548757	C32H57O9P		M-H				Lipids	Endogenous
T3-neg	650	Goshonoside F6	909.36	615.343	Integrated database	169708--295518	C31H52O12	138614-60-5	M-H	HMDB0038542			Exogenous	Exogenous
T3-neg	651	Lys-Gln-Ala-Gly-Asp-Val	863.531	615.305	Integrated database	454985--776259	C25H44N8O10	80755-87-9	M-H				Peptides and Nucleosides	Endogenous
T3-neg	652	Oryzanol C	1903.8	615.444	Integrated database	61060--105924	C41H60O4		M-H	HMDB0035121			Exogenous	Exogenous
T3-neg	653	CerP 34:1	2063.62	616.473	Integrated database	184023--320659	C34H68NO6P		M-H				Lipids	Endogenous
T3-neg	654	lysoPC 22:4	1658.73	616.364	Integrated database	425369--740029	C30H54NO7P		M+FA-H				Lipids	Endogenous
T3-neg	655	[9-[(E)-3-acetyloxy-4-methylhex-4-en-2-yl]-12-hydroxy-3-(2-hydroxypropan-2-yl)-10-methoxy-6a,12b-dimethyl-8,11-dioxo-1,2,3,4a,5,6,12,12a-octahydropyrano[3,2-a]xanthen-1-yl] acetate	910.019	617.305	Integrated database	281050--488999	C33H46O11		M-H				Exogenous	Exogenous
T3-neg	656	Momordicoside I	1737.38	617.409	Integrated database	90638--157633	C36H58O8	81371-55-3	M-H	HMDB0035424			Exogenous	Exogenous
T3-neg	657	LPC 22:3	1708.36	618.38	Integrated database	159175--277202	C30H56NO7P		M+FA-H				Lipids	Endogenous
T3-neg	658	Physagulin D	979.312	619.34	Integrated database	97734--169895	C34H52O10	146713-92-0	M-H	HMDB0041049			Exogenous	Exogenous
T3-neg	659	1-Arachidonoylglycerophosphoinositol	1852.31	619.291	Integrated database	126656--220610	C29H49O12P		M-H	HMDB0061690			Lipids	Endogenous
T3-neg	660	1-arachidonoyl-sn-glycero-3-phospho-1D-myo-inositol	1885.07	619.291	Integrated database	126658--220612	C29H49O12P		M-H	HMDB0062722			Lipids	Endogenous
T3-neg	661	PA 31:7	1633.62	619.349	Integrated database	1895815--1497148	C34H53O8P		M-H				Lipids	Endogenous
T3-neg	662	SM 25:2	1788.62	619.409	Integrated database	125790--219111	C30H59N2O6P		M+FA-H				Lipids	Endogenous
T3-neg	663	12-EAHAA	1892.58	619.57	Integrated database	17924--31269	C40H76O4		M-H				Lipids	Endogenous
T3-neg	664	lysoPC 22:2	1759.69	620.393	Integrated database	400440--696587	C30H58NO7P		M+FA-H				Lipids	Endogenous
T3-neg	665	LPC 22:2	1812.83	620.394	Integrated database	400441--696591	C30H58NO7P		M+FA-H				Lipids	Endogenous
T3-neg	666	5-[3,4,5-trihydroxy-6-(hydroxymethyl)oxan-2-yl]oxy-9-(3,4,5-trimethoxyphenyl)-5a,6,8a,9-tetrahydro-5H-[2]benzofuro[6,5-f][1,3]benzodioxol-8-one	1819.79	621.187	Integrated database	172909--301133	C28H32O13		M+FA-H				Exogenous	Exogenous
T3-neg	667	Isotetrandrine	2122.78	621.307	KEGG database	362480--630900	C38H42N2O6	477-57-6	M-H	HMDB0030174	C17060		Exogenous	Exogenous
T3-neg	668	LPI 20:3	2070.53	621.306	Integrated database	1737233--1354210	C29H51O12P		M-H				Lipids	Endogenous
T3-neg	669	LysoPI 20:3; LysoPI 20:3	2053.18	621.307	Integrated database	1844641--1459275	C29H51O12P		M-H				Lipids	Endogenous
T3-neg	670	LPC 22:1	1845.95	622.412	Integrated database	198054--344949	C30H60NO7P		M+FA-H				Lipids	Endogenous
T3-neg	671	lysoPC 22:1	1811.77	622.416	Integrated database	198053--344945	C30H60NO7P		M+FA-H				Lipids	Endogenous
T3-neg	672	[(2R,3R,4S,5R,6R)-6-[2-(3,4-dihydroxyphenyl)ethoxy]-3,5-dihydroxy-4-[(2R,3R,4R,5R,6S)-3,4,5-trihydroxy-6-methyloxan-2-yl]oxyoxan-2-yl]methyl (E)-3-(3,4-dihydroxyphenyl)prop-2-enoate	1886.52	623.204	Integrated database	1919568--1517644	C29H36O15		M-H				Exogenous	Exogenous
T3-neg	673	LPI 20:2	1371.72	623.323	Integrated database	410178--713504	C29H53O12P		M-H				Lipids	Endogenous
T3-neg	674	LPC 22:0	1903.56	624.427	Integrated database	304411--529998	C30H62NO7P		M+FA-H				Lipids	Endogenous
T3-neg	675	Ethyl N-benzoyl-L-tyrosinate	797.169	625.259	Standards database	446285--1793	C18H19NO4	3483-82-7	2M-H				Amino acid	Endogenous
T3-neg	676	PS 25:5	1431.41	626.318	Integrated database	126251--219909	C31H50NO10P		M-H				Lipids	Endogenous
T3-neg	678	Muricoreacin	1728.56	627.45	Integrated database	341564--594761	C35H64O9		M-H	HMDB0032086			Exogenous	Exogenous
T3-neg	679	PC 23:5e; PC 18:5e/5:0	1681.42	628.359	Integrated database	1730086--1347063	C31H54NO7P		M+FA-H				Lipids	Endogenous
T3-neg	681	Coagulin R 3-glucoside	964.401	631.322	Integrated database	443501--765005	C34H48O11	221695-66-5	M-H	HMDB0033207			Exogenous	Exogenous
T3-neg	682	Oleanoic acid 3-O-glucuronide	1487.62	631.386	KEGG database	54120--94018	C36H56O9	26020-14-4	M-H	HMDB0040851	C08964	85297333	Lipids	Endogenous
T3-neg	683	FAHFA 42:9	1719.98	631.471	Integrated database	278180--484131	C42H64O4		M-H				Lipids	Endogenous
T3-neg	684	6-Sialyllactose	83.103	632.21	Standards database	331577--991	C23H39NO19	35890-39-2	M-H	HMDB0006569			Carbohydrates	Endogenous
T3-neg	686	(3b,20R,22R)-3,20,27-Trihydroxy-1-oxowitha-5,24-dienolide 3-glucoside	978.979	633.319	Integrated database	183543--319791	C34H50O11	227179-09-1	M-H	HMDB0033573			Exogenous	Exogenous
T3-neg	688	Hex-Hederagenin (or 2-hydroxyoleanolic acid) (PUT)	1473.08	633.404	Integrated database	1868312--1482902	C36H58O9		M-H				Lipids	Endogenous
T3-neg	689	FAHFA 42:7	1882.49	635.512	Integrated database	14082--24600	C42H68O4		M-H				Lipids	Endogenous
T3-neg	690	PA 32:5	1706.98	637.394	Integrated database	13047--22762	C35H59O8P		M-H				Lipids	Endogenous
T3-neg	691	FAHFA 42:6	1844.04	637.52	Integrated database	429141--746523	C42H70O4		M-H				Lipids	Endogenous
T3-neg	692	DG(16:0/22:6(4Z,7Z,10Z,13Z,16Z,19Z)/0:0)	1811.6	639.502	Integrated database	457745--778796	C41H68O5		M-H	HMDB0007121		14711014	Lipids	Endogenous
T3-neg	694	Steviobioside	887.967	641.321	Integrated database	185837--323828	C32H50O13	41093-60-1	M-H	HMDB0036707			Exogenous	Exogenous
T3-neg	695	PE 29:3	1791.01	642.42	Integrated database	136175--237173	C34H62NO8P		M-H				Lipids	Endogenous
T3-neg	696	PG 27:4	1801.96	643.361	Integrated database	167572--291782	C33H57O10P		M-H				Lipids	Endogenous
T3-neg	698	lysoPC 24:4	1755.53	644.396	Integrated database	269669--469222	C32H58NO7P		M+FA-H				Lipids	Endogenous
T3-neg	699	PC 24:4e	2157.71	644.401	Integrated database	169579--295271	C32H58NO7P		M+FA-H				Lipids	Endogenous
T3-neg	700	Lyciumoside VIII	1373.68	645.355	Integrated database	52456--91157	C32H54O13	212773-47-2	M-H	HMDB0033210			Exogenous	Exogenous
T3-neg	701	Goshonoside F5	993.578	645.356	Integrated database	228844--398569	C32H54O13	90851-28-8	M-H	HMDB0038541			Exogenous	Exogenous
T3-neg	702	LysoPI 22:5; LysoPI 22:5	1902.21	645.307	Integrated database	1844645--1459279	C31H51O12P		M-H				Lipids	Endogenous
T3-neg	703	LPI 22:5	1452.93	645.308	Integrated database	1737237--1354214	C31H51O12P		M-H				Lipids	Endogenous
T3-neg	704	HexCer-BDS d30:6	1507.33	648.409	Integrated database	291046--506750	C36H59NO9		M-H				Lipids	Endogenous
T3-neg	705	LPC 24:0	1991.39	652.459	Integrated database	277464--482796	C32H66NO7P		M+FA-H				Lipids	Endogenous
T3-neg	706	Coproporphyrin III	887.954	653.254	KEGG database	79282--137715	C36H38N4O8	14643-66-4	M-H	HMDB0000570	C05770		Organic heterocyclic	Endogenous
T3-neg	707	Argenteane	2048.93	653.304	Integrated database	459467--781473	C40H46O8		M-H	HMDB0039454			Exogenous	Exogenous
T3-neg	709	PA 33:3	1830.86	655.442	Integrated database	10643--18597	C36H65O8P		M-H				Lipids	Endogenous
T3-neg	710	PC 25:5e	1787.46	656.398	Integrated database	324650--565465	C33H58NO7P		M+FA-H				Lipids	Endogenous
T3-neg	711	PA 34:8	928.879	659.37	Integrated database	175038--304798	C37H57O8P		M-H				Lipids	Endogenous
T3-neg	712	Capsianoside I	887.972	659.332	Integrated database	52776--91722	C32H52O14	121924-04-7	M-H	HMDB0002318			Exogenous	Exogenous
T3-neg	713	MGDG 24:2	1727.3	659.399	Integrated database	320507--558283	C33H58O10		M+FA-H				Lipids	Endogenous
T3-neg	714	All-cis-4,7,10,13,16-docosapentaenoic acid	1766.95	659.507	Standards database	444337--1680	C22H34O2	25182-74-5	2M-H				Lipids	Endogenous
T3-neg	715	HexCer-NP t27:2	1750.89	660.427	Integrated database	216456--377117	C33H61NO9		M+FA-H				Lipids	Endogenous
T3-neg	716	PA 34:7	1813.6	661.386	Integrated database	89500--155651	C37H59O8P		M-H				Lipids	Endogenous
T3-neg	717	PG 28:2	1729.3	661.401	Integrated database	59814--103878	C34H63O10P		M-H				Lipids	Endogenous
T3-neg	718	Phytolaccoside B	994.682	663.368	KEGG database	273498--475922	C36H56O11	60820-94-2	M-H	HMDB0034636	C08968		Exogenous	Exogenous
T3-neg	719	Prostaglandin F2α;-biotin	1786.6	663.417	Integrated database	921819--999398	C35H60N4O6S		M-H				Lipids	Endogenous
T3-neg	720	SM d28:1	1849.25	663.475	Integrated database	90143--156771	C33H67N2O6P		M+FA-H				Lipids	Endogenous
T3-neg	721	PAz-PC	1681.56	664.423	Integrated database	437635--759788	C33H64NO10P	117746-89-1	M-H				Exogenous	Exogenous
T3-neg	722	Stachyose	105.611	665.22	KEGG database	435957--758246	C24H42O21	470-55-3|10094-58-3 470-55-3|10094-58-3	M-H	HMDB0003553	C01613		Carbohydrates	Endogenous
T3-neg	723	Cellotetraose	84.7704	665.22	KEGG database	447094--768558	C24H42O21	38819-01-1	M-H		C02013		Carbohydrates	Endogenous
T3-neg	724	PC 24:0	1690.6	666.436	Integrated database	226763--394979	C32H64NO8P		M+FA-H				Lipids	Endogenous
T3-neg	726	PC 24:0; PC 10:0-14:0	1835.12	666.437	Integrated database	1739396--1356373	C32H64NO8P		M+FA-H				Lipids	Endogenous
T3-neg	727	PE 31:5	1788.61	666.42	Integrated database	7968--13871	C36H62NO8P		M-H				Lipids	Endogenous
T3-neg	728	PC 23:0	1811.14	666.435	Integrated database	325621--567193	C31H62NO8P		M+Hac-H				Lipids	Endogenous
T3-neg	730	Prostaglandin A1	1831.9	671.442	Standards database	439830--1481	C20H32O4	14152-28-4	2M-H	HMDB0002656	C04685		Lipids	Endogenous
T3-neg	731	α-N-Acetylneuraminyl-2,6-β-D-galactosyl-1,4-N-acetyl-β-D-glucosamine	82.8456	673.237	KEGG database	258725--450126	C25H42N2O19	64364-50-7	M-H	HMDB0001081	C04886		Carbohydrates	Endogenous
T3-neg	732	SM(d18:1/14:0)	2039.32	673.531	Integrated database	104093--180852	C37H75N2O6P		M-H	HMDB0012097		49703630	Lipids	Endogenous
T3-neg	733	Hv-NCC-1	795.909	677.283	Integrated database	48161--83769	C35H42N4O10	135972-64-4	M-H	HMDB0039005			Exogenous	Exogenous
T3-neg	734	1-Acetyl-3,14,20-trihydroxywitha-5,24-dienolide 3-glucoside	1681.71	677.357	Integrated database	443663--765150	C36H54O12	227179-07-9	M-H	HMDB0033572			Exogenous	Exogenous
T3-neg	735	plasmenyl-PC 26:0	1870.57	678.471	Integrated database	1905283--1506616	C34H68NO7P		M+FA-H				Lipids	Endogenous
T3-neg	736	Neoacrimarine A	576.143	680.294	Integrated database	135410--235893	C40H43NO9	149301-45-1	M-H	HMDB0040384			Exogenous	Exogenous
T3-neg	738	PC(20:5e/7:0)	1791.52	684.42	Integrated database	7934--13808	C35H62NO7P		M+FA-H				Lipids	Endogenous
T3-neg	739	PC(18:5e/9:0)	1813.79	684.421	Integrated database	126740--220754	C35H62NO7P		M+FA-H				Lipids	Endogenous
T3-neg	742	CL 66:3	2004.09	686.48	Integrated database	1440788--1063601	C75H140O17P2		M-2H				Lipids	Endogenous
T3-neg	743	PC(14:1(9Z)/15:0)	2105.09	688.495	Integrated database	399118--694409	C37H72NO8P		M-H	HMDB0007901|HMDB0007933|HMDB0008827|HMDB0008828|HMDB0008859|HMDB0008924|HMDB0008956|HMDB0008987|HMDB0009019|HMDB0009052	C00157|C00350	123060670|123060699|123062493|123061678|123062474|123061766|123061868|123062445	Lipids	Endogenous
T3-neg	744	CL 66:1	2006.88	688.494	Integrated database	1440546--1063359	C75H144O17P2		M-2H				Lipids	Endogenous
T3-neg	745	HexCer-NP t29:2	1789.03	688.457	Integrated database	31149--54040	C35H65NO9		M+FA-H				Lipids	Endogenous
T3-neg	746	Fumonisin La4	1008.95	689.383	Integrated database	257694--448298	C34H58O14		M-H				Exogenous	Exogenous
T3-neg	748	PC(14:0/15:0)	2075.85	690.51	Integrated database	63671--110517	C37H74NO8P	923-61-5	M-H	HMDB0007868|HMDB0007932|HMDB0008826|HMDB0008923|HMDB0008986	C00157|C00350	7982966|123060698|123062494|123062452|14713998	Lipids	Endogenous
T3-neg	749	MGDG 26:7	946.691	691.379	Integrated database	1892656--1493989	C35H52O10		M+Hac-H				Lipids	Endogenous
T3-neg	750	Bismahanine	929.157	691.359	Integrated database	440850--762536	C46H48N2O4	155519-87-2	M-H	HMDB0040773			Exogenous	Exogenous
T3-neg	751	SM d30:1	1910.55	691.505	Integrated database	12976--22648	C35H71N2O6P		M+FA-H				Lipids	Endogenous
T3-neg	752	PG 30:0	1834.36	693.462	Integrated database	23245--40348	C36H71O10P		M-H			123064767	Lipids	Endogenous
T3-neg	755	Galactosylceramide	2038.56	698.561	KEGG database	506981--808563	C25H46NO8R		M-H		C02686		Lipids	Endogenous
T3-neg	756	SM d31:4	2000.94	699.481	Integrated database	73878--128245	C36H67N2O6P		M+FA-H				Lipids	Endogenous
T3-neg	757	plasmenyl-PE 34:1	1978.13	700.532	Integrated database	1515394--1138207	C39H76NO7P		M-H				Lipids	Endogenous
T3-neg	758	SM(d18:0/16:1(9Z))	2124.89	701.562	Integrated database	458869--780489	C39H79N2O6P		M-H	HMDB0013464	C00550		Lipids	Endogenous
T3-neg	759	PE 34:1e	1801.88	702.547	Integrated database	265782--462328	C39H78NO7P		M-H				Lipids	Endogenous
T3-neg	761	Fumonisin Py2	909.528	703.359	Integrated database	11796--20581	C34H56O15		M-H				Exogenous	Exogenous
T3-neg	762	PE 34:0e; PE 18:0e/16:0	1962.85	704.563	Integrated database	1730730--1347707	C39H80NO7P		M-H				Lipids	Endogenous
T3-neg	763	Hovenidulcioside B2	1725.9	707.402	Integrated database	432166--751748	C38H60O12	174902-17-1	M-H	HMDB0041549			Lipids	Endogenous
T3-neg	764	Fasciculic acid C	1815.22	708.43	Integrated database	48949--85055	C38H63NO11	126882-56-2	M-H	HMDB0036440		173737537	Exogenous	Exogenous
T3-neg	765	CL 70:9	1979.55	708.461	Integrated database	1440929--1063742	C79H136O17P2		M-2H				Lipids	Endogenous
T3-neg	767	(2S,3S,9R,13R,14S,16R)-2,16-dihydroxy-17-[(2R)-2-hydroxy-6-methyl-3-oxohept-6-en-2-yl]-4,4,9,13,14-pentamethyl-3-[(2R,3R,4S,5S,6R)-3,4,5-trihydroxy-6-(hydroxymethyl)oxan-2-yl]oxy-1,2,3,7,8,10,12,15,16,17-decahydrocyclopenta[a]phenanthren-11-one	994.992	709.374	Integrated database	90202--156885	C36H56O11		M+FA-H				Exogenous	Exogenous
T3-neg	770	CL 70:7	2005.07	710.479	Integrated database	1441022--1063835	C79H140O17P2		M-2H				Lipids	Endogenous
T3-neg	771	CL 70:5	2071.57	712.495	Integrated database	1444327--1067140	C79H144O17P2		M-2H				Lipids	Endogenous
T3-neg	774	PI 26:6	862.05	713.331	Integrated database	90119--156726	C35H55O13P		M-H				Lipids	Endogenous
T3-neg	775	GlcADG 30:1	1508.03	713.48	Integrated database	302596--526769	C39H70O11		M-H				Lipids	Endogenous
T3-neg	776	PE 34:2	2131.32	714.51	Integrated database	1500159--1122972	C39H74NO8P		M-H				Lipids	Endogenous
T3-neg	778	CL 70:3	2026.71	714.512	Integrated database	1441453--1064266	C79H148O17P2		M-2H				Lipids	Endogenous
T3-neg	780	1-Hexadecanoyl-2-(9Z-octadecenoyl)-sn-glycero-3-phosphoethanolamine	2122.54	716.526	KEGG database	226444--394429	C39H76NO8P	26662-94-2	M-H	HMDB0007936|HMDB0008000|HMDB0008834|HMDB0008866|HMDB0008926|HMDB0008927|HMDB0008958|HMDB0008990|HMDB0009022|HMDB0009055|HMDB0009218|HMDB0009250	C00157|C00350|C13877	7983022|123060765|123061661|123061686|123061770|123062450|123062070|123062089|14713971|7850611|14714060	Lipids	Endogenous
T3-neg	781	PS 31:2	1824.4	716.453	Integrated database	313946--546798	C37H68NO10P		M-H				Lipids	Endogenous
T3-neg	782	CL 70:1	1874.77	716.527	Integrated database	1440912--1063725	C79H152O17P2		M-2H				Lipids	Endogenous
T3-neg	783	PG 32:1	1884.21	719.478	Integrated database	91786--159555	C38H73O10P		M-H				Lipids	Endogenous
T3-neg	784	SM d32:1	1980.51	719.538	Integrated database	1608--2821	C37H75N2O6P		M+FA-H				Lipids	Endogenous
T3-neg	785	plasmenyl-PE 36:5	2122.16	720.5	Integrated database	254821--443320	C41H72NO7P		M-H				Lipids	Endogenous
T3-neg	786	HexCer-NP t31:0	1583.75	720.523	Integrated database	84716--147337	C37H73NO9		M+FA-H				Lipids	Endogenous
T3-neg	787	PI 26:2	960.649	721.392	Integrated database	75013--130238	C35H63O13P		M-H				Lipids	Endogenous
T3-neg	788	SM d32:0	2019.9	721.553	Integrated database	136676--238061	C37H77N2O6P		M+FA-H				Lipids	Endogenous
T3-neg	790	plasmenyl-PE 36:4	1778.92	722.515	Integrated database	1515423--1138236	C41H74NO7P		M-H				Lipids	Endogenous
T3-neg	791	PE(16:1e/20:3)	1903.94	724.531	Integrated database	274069--476932	C41H76NO7P		M-H				Lipids	Endogenous
T3-neg	792	PE 36:4e; PE 18:2e/18:2	1880.64	724.532	Integrated database	1730752--1347729	C41H76NO7P		M-H				Lipids	Endogenous
T3-neg	793	PE(16:0e/20:4)	1856.23	724.532	Integrated database	104507--181546	C41H76NO7P		M-H				Lipids	Endogenous
T3-neg	794	PE(18:2(9Z,12Z)/P-18:1(11Z))	1923.45	724.533	Integrated database	458178--779434	C41H76NO7P		M-H	HMDB0009116|HMDB0009117|HMDB0009148|HMDB0009181|HMDB0009345|HMDB0009378	C00350		Lipids	Endogenous
T3-neg	795	HexCer-AS d32:4	1527.98	726.475	Integrated database	9579--16690	C38H67NO9		M+FA-H				Lipids	Endogenous
T3-neg	796	PC(14:0/18:3(6Z,9Z,12Z))	2030.29	726.511	Integrated database	342875--596964	C40H74NO8P		M-H	HMDB0007875|HMDB0007876|HMDB0007907|HMDB0008131|HMDB0008163|HMDB0008196|HMDB0008902|HMDB0008903|HMDB0009318|HMDB0009351	C00157|C00350	123060657|7982984|123060679|123060905|123060930|123060961|123061712|123062152	Lipids	Endogenous
T3-neg	797	Phosphatidylethanolamine alkenyl 18:0-18:2	1912.21	726.548	Integrated database	222193--387168	C41H78NO7P		M-H				Lipids	Endogenous
T3-neg	799	PE 36:3e; PE 18:0e/18:3	2150.85	726.549	Integrated database	1730732--1347709	C41H78NO7P		M-H				Lipids	Endogenous
T3-neg	801	plasmenyl-PE 36:2	2046.14	726.548	Integrated database	1515477--1138290	C41H78NO7P		M-H				Lipids	Endogenous
T3-neg	803	plasmenyl-PE 36:1	1971.62	728.563	Integrated database	1515468--1138281	C41H80NO7P		M-H				Lipids	Endogenous
T3-neg	804	CL 72:3	2078.97	728.527	Integrated database	1441540--1064353	C81H152O17P2		M-2H				Lipids	Endogenous
T3-neg	805	HexCer-BS d35:1	1865.96	728.563	Integrated database	207286--360975	C41H79NO9		M-H				Lipids	Endogenous
T3-neg	806	PE 36:2e	1887.45	728.563	Integrated database	357465--622254	C41H80NO7P		M-H				Lipids	Endogenous
T3-neg	807	PG 34:10	928.678	729.373	Integrated database	339270--590725	C40H59O10P		M-H				Lipids	Endogenous
T3-neg	808	HexCer-NP t19:0/16:0	2008.21	730.579	Integrated database	296952--517090	C41H81NO9		M-H				Lipids	Endogenous
T3-neg	809	SM d33:2	1972.12	731.539	Integrated database	33490--58175	C38H75N2O6P		M+FA-H				Lipids	Endogenous
T3-neg	810	PE 35:0	1674.98	732.555	Integrated database	1500371--1123184	C40H80NO8P		M-H				Lipids	Endogenous
T3-neg	811	SM(d14:0/19:1)	2023.61	733.554	Integrated database	22511--39096	C38H77N2O6P		M+FA-H				Lipids	Endogenous
T3-neg	812	SM(d18:1/15:0)	2039.17	733.554	Integrated database	119961--208843	C38H77N2O6P		M+FA-H				Lipids	Endogenous
T3-neg	814	PI 27:2	962.56	735.406	Integrated database	252282--438978	C36H65O13P		M-H				Lipids	Endogenous
T3-neg	816	PE 36:5	2066.54	736.496	Integrated database	89107--154960	C41H72NO8P		M-H				Lipids	Endogenous
T3-neg	817	PE(16:1e/14,15-EpETE)	1665.27	736.493	Integrated database	30209--52323	C41H72NO8P		M-H				Lipids	Endogenous
T3-neg	818	CL 74:9	2088.28	736.495	Integrated database	1441845--1064658	C83H144O17P2		M-2H				Lipids	Endogenous
T3-neg	819	HexCer-BS d36:4	1923.65	736.533	Integrated database	24469--42376	C42H75NO9		M-H				Lipids	Endogenous
T3-neg	820	PC 29:0	1835.02	736.523	Integrated database	11328--19724	C37H74NO8P		M+FA-H			123060630	Lipids	Endogenous
T3-neg	821	PE 37:5e	1999.1	736.525	Integrated database	967--1693	C42H76NO7P		M-H				Lipids	Endogenous
T3-neg	823	CL 74:7	2032.74	738.511	Integrated database	1441841--1064654	C83H148O17P2		M-2H				Lipids	Endogenous
T3-neg	824	Phosphatidylethanolamine 18:2-18:2	2089.78	738.511	Integrated database	345996--602325	C41H74NO8P		M-H				Lipids	Endogenous
T3-neg	825	PE 36:4	2133.28	738.511	Integrated database	11905--20749	C41H74NO8P		M-H				Lipids	Endogenous
T3-neg	832	CL 74:5	1845.17	740.526	Integrated database	1445661--1068474	C83H152O17P2		M-2H				Lipids	Endogenous
T3-neg	833	PC(15:0/18:3(6Z,9Z,12Z))	1806.98	740.526	Integrated database	342846--596926	C41H76NO8P		M-H	HMDB0007941|HMDB0007942|HMDB0008165|HMDB0008198|HMDB0008876|HMDB0008935|HMDB0008936|HMDB0008967|HMDB0008995|HMDB0008996|HMDB0009027|HMDB0009060|HMDB0009091|HMDB0009092|HMDB0009123|HMDB0009156|HMDB0009287|HMDB0009319|HMDB0009352|HMDB0009548	C00157|C00350	123060704|123060705|123060932|123060963|123061695|123062468|123061777|123061874|123061875|123061909|123061936|123061966|123062124|123062154|123062320|14714009	Lipids	Endogenous
T3-neg	835	PE 36:3	1706.5	740.527	Integrated database	1500677--1123490	C41H76NO8P		M-H				Lipids	Endogenous
T3-neg	836	PE 36:3; PE 18:1-18:2	1529.14	740.527	Integrated database	1741262--1358239	C41H76NO8P		M-H				Lipids	Endogenous
T3-neg	841	CL 74:3	1839.52	742.542	Integrated database	1445330--1068143	C83H156O17P2		M-2H				Lipids	Endogenous
T3-neg	843	PE 36:2	1947.05	742.542	Integrated database	1500603--1123416	C41H78NO8P		M-H				Lipids	Endogenous
T3-neg	847	SM d34:3	1992.68	743.542	Integrated database	17534--30576	C39H75N2O6P		M+FA-H				Lipids	Endogenous
T3-neg	848	PA 40:8	1806.62	743.459	Integrated database	116792--203332	C43H69O8P		M-H				Lipids	Endogenous
T3-neg	853	CL 74:1	2107.07	744.557	Integrated database	1445315--1068128	C83H160O17P2		M-2H				Lipids	Endogenous
T3-neg	854	PC(15:0/18:1(11Z))	1890.53	744.558	Integrated database	10565--18443	C41H80NO8P		M-H	HMDB0007938|HMDB0007939|HMDB0008066|HMDB0008099|HMDB0008842|HMDB0008874|HMDB0008933|HMDB0008965|HMDB0008992|HMDB0008993|HMDB0009024|HMDB0009057|HMDB0009221|HMDB0009253|HMDB0009482|HMDB0009514	C00157|C00350	7983028|123060703|123060886|123061693|123061775|123062073|123062093|123062262|14714273|14713997|14714011	Lipids	Endogenous
T3-neg	855	HexCer-NP t33:2	1569.04	744.521	Integrated database	8617--14963	C39H73NO9		M+FA-H				Lipids	Endogenous
T3-neg	856	SM(d19:2/15:0)	2010.23	745.554	Integrated database	67221--116579	C39H77N2O6P		M+FA-H				Lipids	Endogenous
T3-neg	857	SM(d21:2/13:0)	1992.95	745.554	Integrated database	79484--138071	C39H77N2O6P		M+FA-H				Lipids	Endogenous
T3-neg	859	PE(20:5(5Z,8Z,11Z,14Z,17Z)/P-18:1(11Z))	1625.41	746.517	Integrated database	269016--468123	C43H74NO7P		M-H	HMDB0009479|HMDB0009480|HMDB0009708|HMDB0005780	C00350	4266279	Lipids	Endogenous
T3-neg	860	PC(15:0/18:0)	2037.94	746.574	Integrated database	277676--483170	C41H82NO8P	1069-79-0	M-H	HMDB0007937|HMDB0008033|HMDB0008841|HMDB0008932|HMDB0008991|HMDB0009220|HMDB0009481	C00157|C00350	7983026|123060871|14714058|123062486|123062425|123062409|14714231	Lipids	Endogenous
T3-neg	861	SM(d19:0/15:1)	2039.49	747.57	Integrated database	48849--84884	C39H79N2O6P		M+FA-H				Lipids	Endogenous
T3-neg	862	SM(d18:0/16:1)	2063.35	747.569	Integrated database	58695--101867	C39H79N2O6P		M+FA-H				Lipids	Endogenous
T3-neg	863	SM(d15:0/19:1)	2092.61	747.569	Integrated database	50938--88509	C39H79N2O6P		M+FA-H				Lipids	Endogenous
T3-neg	864	SM(d19:1/15:0)	2107.63	747.569	Integrated database	58515--101538	C39H79N2O6P		M+FA-H				Lipids	Endogenous
T3-neg	865	PG 35:8	962.617	747.423	Integrated database	201893--351634	C41H65O10P		M-H				Lipids	Endogenous
T3-neg	866	SM(d14:0/20:1)	2123.92	747.569	Integrated database	14967--26122	C39H79N2O6P		M+FA-H				Lipids	Endogenous
T3-neg	867	PC 30:1	2013.64	748.517	Integrated database	15220--26525	C38H74NO8P		M+FA-H				Lipids	Endogenous
T3-neg	868	PE(16:0e/22:6)	1822.33	748.532	Integrated database	67850--117628	C43H76NO7P		M-H				Lipids	Endogenous
T3-neg	869	PE(18:2e/20:4)	1860.5	748.532	Integrated database	226990--395410	C43H76NO7P		M-H				Lipids	Endogenous
T3-neg	870	HexCer-NP t33:0	1652.37	748.553	Integrated database	430790--749290	C39H77NO9		M+FA-H				Lipids	Endogenous
T3-neg	871	PE(20:4(5Z,8Z,11Z,14Z)/P-18:1(11Z))	1911.97	748.532	Integrated database	340118--592258	C43H76NO7P		M-H	HMDB0009413|HMDB0009414|HMDB0009446|HMDB0009447|HMDB0009478|HMDB0009642|HMDB0009675	C00350		Lipids	Endogenous
T3-neg	872	SM d34:0	2117.47	749.584	Integrated database	49871--86602	C39H81N2O6P		M+FA-H				Lipids	Endogenous
T3-neg	873	PA 40:5	1887.09	749.518	Integrated database	583--1012	C43H75O8P		M-H				Lipids	Endogenous
T3-neg	874	HexCer-BS d23:3/14:1	1897.48	750.547	Integrated database	243531--423678	C43H77NO9		M-H				Lipids	Endogenous
T3-neg	875	PC 30:0	2075.81	750.532	Integrated database	249716--434549	C38H76NO8P		M+FA-H				Lipids	Endogenous
T3-neg	876	PE 38:5e	1953.87	750.549	Integrated database	85575--148837	C43H78NO7P		M-H				Lipids	Endogenous
T3-neg	877	plasmenyl-PE 38:4	1981.48	750.548	Integrated database	1515431--1138244	C43H78NO7P		M-H				Lipids	Endogenous
T3-neg	879	PE 38:5e; PE 18:0e/20:5	2148.28	750.551	Integrated database	1730735--1347712	C43H78NO7P		M-H				Lipids	Endogenous
T3-neg	883	PE 38:4e	1851.34	752.563	Integrated database	265465--461776	C43H80NO7P		M-H				Lipids	Endogenous
T3-neg	884	PC(14:0/20:4(5Z,8Z,11Z,14Z))	2070.6	752.528	Integrated database	284082--494356	C42H76NO8P		M-H	HMDB0007883|HMDB0007884|HMDB0007914|HMDB0007915|HMDB0007976|HMDB0008007|HMDB0008008|HMDB0008167|HMDB0008200|HMDB0008232|HMDB0008362|HMDB0008395|HMDB0008426|HMDB0008459|HMDB0008910|HMDB0009582	C00157|C00350	7982993|160779833|160779837|123060688|7983090|123060772|123060773|123060935|123060966|123060994|160779898|123061157|123061187|160779914|123061718|123062352	Lipids	Endogenous
T3-neg	885	Phosphatidylethanolamine alkyl 18:0-20:4	1876.44	752.563	Integrated database	1879673--1483431	C43H80NO7P		M-H				Lipids	Endogenous
T3-neg	887	PE 37:4	1809.68	752.527	Integrated database	1500401--1123214	C42H76NO8P		M-H				Lipids	Endogenous
T3-neg	888	Vindesine	1009.81	753.4	Integrated database	19198--33445	C43H55N5O7	59917-39-4	M-H	HMDB0014454			Exogenous	Exogenous
T3-neg	889	Alliospiroside D	1436.65	753.41	Integrated database	356634--620805	C39H62O14	114317-58-7	M-H	HMDB0030915			Exogenous	Exogenous
T3-neg	890	PC(14:0/20:3(5Z,8Z,11Z))	2107.67	754.542	Integrated database	386169--671968	C42H78NO8P		M-H	HMDB0007881|HMDB0007882|HMDB0007913|HMDB0007974|HMDB0007975|HMDB0008006|HMDB0008134|HMDB0008166|HMDB0008199|HMDB0008329|HMDB0008361|HMDB0008394	C00157	160779832|123060662|123060687|7983085|7983088|7983177|123060908|123060934|123060965|123061126|160779897|123061156	Lipids	Endogenous
T3-neg	891	HexCer-BS d37:2; HexCer-BS d21:1/16:1	1991.7	754.579	Integrated database	1677525--1294526	C43H81NO9		M-H				Lipids	Endogenous
T3-neg	892	plasmenyl-PE 38:2	1907.82	754.579	Integrated database	1515551--1138364	C43H82NO7P		M-H				Lipids	Endogenous
T3-neg	893	PE 38:3e	1956.26	754.58	Integrated database	52881--91905	C43H82NO7P		M-H				Lipids	Endogenous
T3-neg	895	PS 34:3	2104.99	756.483	Integrated database	42153--73170	C40H72NO10P		M-H				Lipids	Endogenous
T3-neg	896	plasmenyl-PE 38:1	2047.26	756.592	Integrated database	1515542--1138355	C43H84NO7P		M-H				Lipids	Endogenous
T3-neg	897	PE 37:2	1832.16	756.559	Integrated database	1501353--1124166	C42H80NO8P		M-H				Lipids	Endogenous
T3-neg	899	Card-20(22)-enolide, 3-[[(1R)-4-O-(6-deoxy-3-O-methylhexopyranosyl)hexopyranosyl]oxy]-1,14-dihydroxy-, (1beta,3beta,8xi,9xi)-	881.241	757.358	Integrated database	1922052--1519425	C36H56O14		M+FA-H				Exogenous	Exogenous
T3-neg	900	PC 32:3e; PC 16:0e/16:3	2074.13	758.537	Integrated database	1729985--1346962	C40H76NO7P		M+FA-H				Lipids	Endogenous
T3-neg	901	PC(14:0/20:1(11Z))	1978.43	758.574	Integrated database	457902--778981	C42H82NO8P		M-H	HMDB0007879|HMDB0007911|HMDB0007971|HMDB0007972|HMDB0008003|HMDB0008035|HMDB0008067|HMDB0008100|HMDB0008263|HMDB0008295|HMDB0008908|HMDB0009516	C00157|C00350	123060660|123060685|7983063|4266266|123060771|7983231|160779851|7983371|123061075|123061095	Lipids	Endogenous
T3-neg	903	SM d35:2	2045.6	759.569	Integrated database	8830--15364	C40H79N2O6P		M+FA-H				Lipids	Endogenous
T3-neg	907	HexCer-BDS d33:1	2154.62	760.552	Integrated database	42783--74274	C39H75NO9		M+Hac-H				Lipids	Endogenous
T3-neg	908	PC 32:2e	2113.9	760.552	Integrated database	62068--107699	C40H78NO7P		M+FA-H				Lipids	Endogenous
T3-neg	909	CL 78:13	1983.45	760.494	Integrated database	1447495--1070308	C87H144O17P2		M-2H				Lipids	Endogenous
T3-neg	911	HexCer-NP t34:1	1643.06	760.554	Integrated database	89282--155270	C40H77NO9		M+FA-H				Lipids	Endogenous
T3-neg	912	SM d35:1	2124.89	761.585	Integrated database	79866--138749	C40H81N2O6P		M+FA-H				Lipids	Endogenous
T3-neg	914	PE(16:0/22:6)	2118.7	762.511	Integrated database	520011--814668			M-H				Lipids	Endogenous
T3-neg	915	PC 32:1e	1774.82	762.569	Integrated database	21440--37287	C40H80NO7P		M+FA-H				Lipids	Endogenous
T3-neg	916	HexCer-NP t33:0; HexCer-NP t17:0/16:0	1801.64	762.569	Integrated database	1706522--1323523	C39H77NO9		M+Hac-H				Lipids	Endogenous
T3-neg	918	HexCer-AP t33:1; HexCer-AP t15:1/18:0	1827.03	762.539	Integrated database	1666355--1283356	C39H75NO10		M+FA-H				Lipids	Endogenous
T3-neg	920	CL 78:11	2004.16	762.512	Integrated database	1443090--1065903	C87H148O17P2		M-2H				Lipids	Endogenous
T3-neg	921	HexCer-BDS d33:0; HexCer-BDS d19:0/14:0	1703.75	762.569	Integrated database	1673404--1290405	C39H77NO9		M+Hac-H				Lipids	Endogenous
T3-neg	922	PS 34:0	2047.45	762.535	Integrated database	2032--3512	C40H78NO10P		M-H				Lipids	Endogenous
T3-neg	923	HexCer-BDS d38:5	2026.81	762.544	Integrated database	363781--633131	C44H77NO9		M-H				Lipids	Endogenous
T3-neg	925	CL 78:9	2124.95	764.523	Integrated database	1454212--1077025	C87H152O17P2		M-2H				Lipids	Endogenous
T3-neg	926	PC 32:0e	1962.65	764.585	Integrated database	356147--619949	C40H82NO7P		M+FA-H				Lipids	Endogenous
T3-neg	927	PE 38:5; PE 16:0-22:5	1773.76	764.528	Integrated database	1741194--1358171	C43H76NO8P		M-H				Lipids	Endogenous
T3-neg	929	PE 38:5	2157.63	764.527	Integrated database	434466--755733	C43H76NO8P		M-H				Lipids	Endogenous
T3-neg	930	HexCer-AS d38:4	1684.75	764.577	Integrated database	287574--500688	C44H79NO9		M-H				Lipids	Endogenous
T3-neg	931	PC(15:0/20:5(5Z,8Z,11Z,14Z,17Z))	2027.54	764.529	Integrated database	305464--531831	C43H76NO8P		M-H	HMDB0007951|HMDB0008494|HMDB0008944|HMDB0008945|HMDB0008976|HMDB0009005|HMDB0009036|HMDB0009037|HMDB0009069|HMDB0009070|HMDB0009100|HMDB0009101|HMDB0009132|HMDB0009165|HMDB0009197|HMDB0009261|HMDB0009292|HMDB0009293|HMDB0009324|HMDB0009357|HMDB0009388|HMDB0009389|HMDB0009421|HMDB0009422|HMDB0009453|HMDB0009584|HMDB0009616|HMDB0009649	C00157|C00350	123060713|123061784|123062447|123062442|123061918|123061946|123061974|123062004|123062103|123062131|123062132|123062161|123062190|123062219|123062355	Lipids	Endogenous
T3-neg	932	PC(15:0/20:4(5Z,8Z,11Z,14Z))	2104	766.543	Integrated database	429430--747014	C43H78NO8P		M-H	HMDB0007949|HMDB0007950|HMDB0008428|HMDB0008461|HMDB0008943|HMDB0008969|HMDB0009003|HMDB0009004|HMDB0009034|HMDB0009035|HMDB0009067|HMDB0009068|HMDB0009099|HMDB0009131|HMDB0009164|HMDB0009196|HMDB0009228|HMDB0009259|HMDB0009260|HMDB0009291|HMDB0009322|HMDB0009323|HMDB0009355|HMDB0009356|HMDB0009387|HMDB0009420|HMDB0009583	C00157|C00350	123060712|123061189|123061894|123061917|123061945|123061973|123062003|123062101|123062102|123062130|123062160|123062189|123062354|14714077|14714079|14714076|14714075	Lipids	Endogenous
T3-neg	934	CL 78:7	2154.22	766.539	Integrated database	1447493--1070306	C87H156O17P2		M-2H				Lipids	Endogenous
T3-neg	936	PE 38:4	2083.62	766.542	Integrated database	1501359--1124172	C43H78NO8P		M-H				Lipids	Endogenous
T3-neg	937	Phosphatidylethanolamine 16:0-22:4	1992.51	766.544	Integrated database	358535--624065	C43H78NO8P		M-H				Lipids	Endogenous
T3-neg	939	PE(18:1e/11,12-EET)	1844.03	766.542	Integrated database	353338--615006	C43H78NO8P		M-H				Lipids	Endogenous
T3-neg	944	HexCer-NP t34:4	1575.78	768.52	Integrated database	128369--223704	C40H71NO9		M+Hac-H				Lipids	Endogenous
T3-neg	955	CL 78:5	1532.84	768.558	Integrated database	1455570--1078383	C87H160O17P2		M-2H				Lipids	Endogenous
T3-neg	956	1-Hexadecylthio-2-hexadecanoylamino-1,2-dideoxy-sn-glycero-3-phosphocholine	1981.45	769.554	KEGG database	513912--810776	C40H84N2O5PS		M+Cl		C04873		Organonitrogen	Endogenous
T3-neg	958	CL 78:3	1912.7	770.574	Integrated database	1452061--1074874	C87H164O17P2		M-2H				Lipids	Endogenous
T3-neg	960	SM(d19:3/17:0)	2026.2	771.569	Integrated database	95507--166084	C41H79N2O6P		M+FA-H				Lipids	Endogenous
T3-neg	961	SM(d20:2/16:1)	2054.95	771.572	Integrated database	95332--165758	C41H79N2O6P		M+FA-H				Lipids	Endogenous
T3-neg	962	PE(22:6(4Z,7Z,10Z,13Z,16Z,19Z)/P-18:1(11Z))	1827.08	772.532	Integrated database	330869--576368	C45H76NO7P		M-H	HMDB0009710|HMDB0009711	C00350		Lipids	Endogenous
T3-neg	963	CL 78:1	2122.94	772.589	Integrated database	1452004--1074817	C87H168O17P2		M-2H				Lipids	Endogenous
T3-neg	964	PE 38:1	2107.82	772.59	Integrated database	1500688--1123501	C43H84NO8P		M-H				Lipids	Endogenous
T3-neg	966	PC 32:3	1989.04	772.518	Integrated database	46920--81584	C40H74NO8P		M+FA-H				Lipids	Endogenous
T3-neg	967	SQDG 32:10	909.53	773.364	Integrated database	198854--346284	C41H58O12S		M-H				Lipids	Endogenous
T3-neg	968	CL 80:14	1844.68	773.495	Integrated database	1447897--1070710	C89H146O17P2		M-2H				Lipids	Endogenous
T3-neg	969	SM(d15:2/21:0)	2108.76	773.587	Integrated database	53468--92986	C41H81N2O6P		M+FA-H				Lipids	Endogenous
T3-neg	970	SM(d20:0/16:2)	2092.53	773.585	Integrated database	10459--18240	C41H81N2O6P		M+FA-H				Lipids	Endogenous
T3-neg	971	Angiotensin IV	946.621	773.4	KEGG database	237288--413053	C40H54N8O8	12676-15-2	M-H	HMDB0001038	C15849		Exogenous	Exogenous
T3-neg	972	SM(d22:1/14:1)	2122.39	773.586	Integrated database	3740--6586	C41H81N2O6P		M+FA-H				Lipids	Endogenous
T3-neg	973	HexCer-BDS d36:8; HexCer_BS d18:3/18:5	1514.64	774.474	Integrated database	1673130--1290131	C42H67NO9		M+FA-H				Lipids	Endogenous
T3-neg	974	PC 32:2	2031.29	774.533	Integrated database	56665--98391	C40H76NO8P		M+FA-H				Lipids	Endogenous
T3-neg	976	PE(18:3e/22:4)	1875.47	774.547	Integrated database	240832--419025	C45H78NO7P		M-H				Lipids	Endogenous
T3-neg	977	PE(18:2e/22:5)	1916.01	774.546	Integrated database	418018--727159	C45H78NO7P		M-H				Lipids	Endogenous
T3-neg	978	PE(P-18:0/22:6(4Z,7Z,10Z,13Z,16Z,19Z))	2004.74	774.548	Integrated database	458603--780181	C45H78NO7P		M-H	HMDB0011394		74380429	Lipids	Endogenous
T3-neg	979	PE(22:5(4Z,7Z,10Z,13Z,16Z)/P-18:1(11Z))	1955.73	774.547	Integrated database	458293--779664	C45H78NO7P		M-H	HMDB0009644|HMDB0009645|HMDB0009677|HMDB0009678|HMDB0009709	C00350		Lipids	Endogenous
T3-neg	980	SM(d21:0/15:1)	2152.65	775.601	Integrated database	2722--4738	C41H83N2O6P		M+FA-H				Lipids	Endogenous
T3-neg	981	SM(d18:0/18:1)	1778.08	775.6	Integrated database	18881--32892	C41H83N2O6P		M+FA-H				Lipids	Endogenous
T3-neg	982	Thyroxine	1223.37	775.684	KEGG database	384408--668924	C15H11I4NO4	51-48-9	M-H	HMDB0000248	C01829		Amino acid	Endogenous
T3-neg	983	SM(d18:1/18:0)	1736.27	775.6	Integrated database	114960--200203	C41H83N2O6P		M+FA-H				Lipids	Endogenous
T3-neg	984	HexCer-AS d39:5	2148.65	776.562	Integrated database	80996--140820	C45H79NO9		M-H				Lipids	Endogenous
T3-neg	985	Phosphatidylethanolamine alkenyl 18:1-22:4	2035.12	776.563	Integrated database	115503--201154	C45H80NO7P		M-H				Lipids	Endogenous
T3-neg	986	PE 40:6e	2057.34	776.563	Integrated database	161631--281452	C45H80NO7P		M-H				Lipids	Endogenous
T3-neg	987	PC 32:1	2123.52	776.548	Integrated database	49924--86682	C40H78NO8P		M+FA-H				Lipids	Endogenous
T3-neg	988	HexCer-BS d39:5	1849.7	776.564	Integrated database	339239--590676	C45H79NO9		M-H				Lipids	Endogenous
T3-neg	990	HexCer-NP t20:0/15:0	1688.4	776.584	Integrated database	42590--73912	C41H81NO9		M+FA-H				Lipids	Endogenous
T3-neg	991	Phosphatidylcholine 15:0-16:1	1937.61	776.559	Integrated database	42927--74506	C39H76NO8P		M+CH3COO				Lipids	Endogenous
T3-neg	992	Colfosceril palmitate (USAN/INN)	1853.97	778.566	Integrated database	295278--514159	C40H80NO8P	63-89-8	M+FA-H	HMDB0007871|HMDB0008031|HMDB0008899|HMDB0009219|HMDB0000564	C00157|C00350	7982975|7983226|7983051|123061709|123062071	Lipids	Endogenous
T3-neg	993	PC(15:0/16:0)	1805.76	778.564	Integrated database	115553--201249	C39H78NO8P		M+Hac-H	HMDB0007935|HMDB0007967|HMDB0008833|HMDB0008925|HMDB0008989|HMDB0009217	C00157|C00350	7983019|7983049|123062489|123062471|123062451|123062426	Lipids	Endogenous
T3-neg	994	PE 40:5e	1950.32	778.58	Integrated database	349763--608836	C45H82NO7P		M-H				Lipids	Endogenous
T3-neg	995	PC 31:0	1828.08	778.564	Integrated database	115554--201252	C39H78NO8P		M+Hac-H				Lipids	Endogenous
T3-neg	997	plasmenyl-PE 40:4	2030.44	778.575	Integrated database	1515571--1138384	C45H82NO7P		M-H				Lipids	Endogenous
T3-neg	1000	GlcADG 36:10; GlcADG 18:5-18:5	977.296	779.432	Integrated database	1732067--1349044	C45H64O11		M-H				Lipids	Endogenous
T3-neg	1001	PS 36:5	2051.82	780.483	Integrated database	42587--73903	C42H72NO10P		M-H				Lipids	Endogenous
T3-neg	1002	HexCer-BS d25:3/14:0	2017.65	780.595	Integrated database	255855--445106	C45H83NO9		M-H				Lipids	Endogenous
T3-neg	1003	HexCer-BS d23:3/16:0	2056.59	780.594	Integrated database	209703--365205	C45H83NO9		M-H				Lipids	Endogenous
T3-neg	1004	PE 40:4e	1913.13	780.59	Integrated database	342106--595733	C45H84NO7P		M-H				Lipids	Endogenous
T3-neg	1005	PS 36:4	2146.94	782.497	Integrated database	20736--36105	C42H74NO10P		M-H				Lipids	Endogenous
T3-neg	1006	PC 34:5e	2038.04	782.537	Integrated database	29070--50395	C42H76NO7P		M+FA-H				Lipids	Endogenous
T3-neg	1007	PC(14:1(9Z)/22:2(13Z,16Z))	1668.48	782.566	Integrated database	117055--203829	C44H82NO8P		M-H	HMDB0007921|HMDB0007980|HMDB0007981|HMDB0008012|HMDB0008040|HMDB0008041|HMDB0008072|HMDB0008105|HMDB0008136|HMDB0008137|HMDB0008168|HMDB0008201|HMDB0008332|HMDB0008364|HMDB0008397|HMDB0008591	C00157	123060694|7983109|7983114|123060778|123060876|123060877|160779854|7983382|160779873|123060912|123060939|123060970|123061130|160779899|123061160|123061326	Lipids	Endogenous
T3-neg	1008	PE(18:0/8-HETE)	1726.05	782.534	Integrated database	353282--614903	C43H78NO9P		M-H				Lipids	Endogenous
T3-neg	1009	SM(d18:1/22:1(13Z))	1682.42	783.639	Integrated database	321140--559373	C45H89N2O6P		M-H	HMDB0012104	C00550	123068783	Lipids	Endogenous
T3-neg	1010	CL 80:3	2047.91	784.59	Integrated database	1454533--1077346	C89H168O17P2		M-2H				Lipids	Endogenous
T3-neg	1011	PS 36:3	1875.4	784.515	Integrated database	148844--259363	C42H76NO10P		M-H				Lipids	Endogenous
T3-neg	1012	CL 82:15	2063.48	786.511	Integrated database	1455234--1078047	C91H148O17P2		M-2H				Lipids	Endogenous
T3-neg	1013	PC 34:3e; PC 16:0e/18:3	2154.78	786.569	Integrated database	1729987--1346964	C42H80NO7P		M+FA-H				Lipids	Endogenous
T3-neg	1014	plasmenyl-PC 34:2	1819.34	786.569	Integrated database	231271--402654	C42H80NO7P		M+FA-H				Lipids	Endogenous
T3-neg	1015	HexCer-NP t36:2	1666.08	786.569	Integrated database	105203--182804	C42H79NO9		M+FA-H				Lipids	Endogenous
T3-neg	1016	PC 34:3e; PC 16:1e/18:2	2123.16	786.569	Integrated database	1730000--1346977	C42H80NO7P		M+FA-H				Lipids	Endogenous
T3-neg	1017	EtherPC 34:3e; PC(16:1e/18:2)	1845.65	786.568	Integrated database	1830924--1445558	C42H80NO7P		M+FA-H				Lipids	Endogenous
T3-neg	1018	PC 33:3; PC 15:1-18:2	2044.32	786.536	Integrated database	1739495--1356472	C41H76NO8P		M+FA-H				Lipids	Endogenous
T3-neg	1019	DGDG 22:5	86.2108	787.378	Integrated database	33226--57699	C37H58O15		M+FA-H				Lipids	Endogenous
T3-neg	1020	HexCer-BDS d37:8	2122.17	788.488	Integrated database	400828--697283	C43H69NO9		M+FA-H				Lipids	Endogenous
T3-neg	1021	PC 33:2	2079.34	788.548	Integrated database	148928--259487	C41H78NO8P		M+FA-H				Lipids	Endogenous
T3-neg	1022	HexCer-ADS d36:1	1865.07	788.585	Integrated database	23716--41144	C42H81NO9		M+FA-H				Lipids	Endogenous
T3-neg	1023	PE(18:1/22:6)	2147.62	788.527	Integrated database	520012--814669			M-H				Lipids	Endogenous
T3-neg	1025	PC 34:2e	1907.97	788.585	Integrated database	50414--87569	C42H82NO7P		M+FA-H				Lipids	Endogenous
T3-neg	1027	CL 82:13	2123.65	788.527	Integrated database	1460925--1083738	C91H152O17P2		M-2H				Lipids	Endogenous
T3-neg	1028	HexCer-BDS d35:1	1887.16	788.585	Integrated database	78857--136963	C41H79NO9		M+Hac-H				Lipids	Endogenous
T3-neg	1031	plasmenyl-PC 34:1	1839.79	788.584	Integrated database	93607--162751	C42H82NO7P		M+FA-H				Lipids	Endogenous
T3-neg	1032	PS 36:1	1532.42	788.55	Integrated database	33127--57537	C42H80NO10P		M-H				Lipids	Endogenous
T3-neg	1033	SM d37:1	1912.17	789.619	Integrated database	12793--22339	C42H85N2O6P		M+FA-H				Lipids	Endogenous
T3-neg	1034	PE 40:6	1908.43	790.544	Integrated database	388484--675954	C45H78NO8P		M-H				Lipids	Endogenous
T3-neg	1035	HexCer-BDS d37:7	1808.06	790.504	Integrated database	6227--10899	C43H71NO9		M+FA-H				Lipids	Endogenous
T3-neg	1036	plasmenyl-PC 34:0	2007.23	790.6	Integrated database	182376--317723	C42H84NO7P		M+FA-H				Lipids	Endogenous
T3-neg	1037	CL 82:11	2074.78	790.543	Integrated database	1455292--1078105	C91H156O17P2		M-2H				Lipids	Endogenous
T3-neg	1039	PC(15:0/22:6(4Z,7Z,10Z,13Z,16Z,19Z))	2089.86	790.543	Integrated database	457918--779006	C45H78NO8P		M-H	HMDB0007958|HMDB0008724|HMDB0009012|HMDB0009043|HMDB0009044|HMDB0009076|HMDB0009077|HMDB0009108|HMDB0009206|HMDB0009269|HMDB0009300|HMDB0009301|HMDB0009331|HMDB0009332|HMDB0009364|HMDB0009365|HMDB0009396|HMDB0009429|HMDB0009461|HMDB0009558|HMDB0009588|HMDB0009619|HMDB0009620|HMDB0009652|HMDB0009653|HMDB0009684	C00157|C00350	123060718|123061389|123061924|123062012|123062110|123062140|123062170|123062199|123062227|123062333|123062361|123062388|14714055	Lipids	Endogenous
T3-neg	1041	PC 34:1e	2049.8	790.6	Integrated database	275513--479433	C42H84NO7P		M+FA-H				Lipids	Endogenous
T3-neg	1043	PC 33:1	1527.33	790.564	Integrated database	2185--3777	C41H80NO8P		M+FA-H				Lipids	Endogenous
T3-neg	1044	SQDG 33:8	946.528	791.412	Integrated database	191498--333679	C42H64O12S		M-H				Lipids	Endogenous
T3-neg	1046	CL 82:9	1970.71	792.558	Integrated database	1455230--1078043	C91H160O17P2		M-2H				Lipids	Endogenous
T3-neg	1048	PE 40:5	2027.14	792.559	Integrated database	1500632--1123445	C45H80NO8P		M-H				Lipids	Endogenous
T3-neg	1051	PC(15:0/22:5(4Z,7Z,10Z,13Z,16Z))	1577.21	792.558	Integrated database	28567--49442	C45H80NO8P		M-H	HMDB0007956|HMDB0007957|HMDB0008658|HMDB0008691|HMDB0009010|HMDB0009011|HMDB0009042|HMDB0009075|HMDB0009140|HMDB0009173|HMDB0009205|HMDB0009236|HMDB0009267|HMDB0009268|HMDB0009298|HMDB0009299|HMDB0009330|HMDB0009363|HMDB0009395|HMDB0009428|HMDB0009460|HMDB0009525|HMDB0009556|HMDB0009557|HMDB0009586|HMDB0009587|HMDB0009618|HMDB0009651	C00157|C00350	123061898|123061953|123061981|123062082|123062109|123062139|123062169|123062198|123062226|123062331|123062332|123062360	Lipids	Endogenous
T3-neg	1052	PC(15:0/22:4(7Z,10Z,13Z,16Z))	1957.31	794.574	Integrated database	291501--507555	C45H82NO8P		M-H	HMDB0007955|HMDB0008625|HMDB0009009|HMDB0009107|HMDB0009139|HMDB0009172|HMDB0009204|HMDB0009234|HMDB0009235|HMDB0009265|HMDB0009266|HMDB0009297|HMDB0009329|HMDB0009362|HMDB0009394|HMDB0009427|HMDB0009492|HMDB0009523|HMDB0009524|HMDB0009555|HMDB0009585	C00157|C00350	123060717|123061358|123062446|123061923|123062010|123062423|123062108|123062138|123062168|123062197|123062273|123062330|123062359	Lipids	Endogenous
T3-neg	1055	CL 82:7	1821.93	794.574	Integrated database	1462385--1085198	C91H164O17P2		M-2H				Lipids	Endogenous
T3-neg	1057	HexCer-NS d38:4	1921.89	794.573	Integrated database	18796--32751	C44H79NO8		M+FA-H				Lipids	Endogenous
T3-neg	1059	PE 40:4	2102.7	794.573	Integrated database	1500631--1123444	C45H82NO8P		M-H				Lipids	Endogenous
T3-neg	1062	PE 40:3	2006.95	796.589	Integrated database	1502175--1124988	C45H84NO8P		M-H				Lipids	Endogenous
T3-neg	1065	PC 34:5	1643.98	796.52	Integrated database	12646--22086	C42H74NO8P		M+FA-H				Lipids	Endogenous
T3-neg	1067	PC 34:4; PC 14:0-20:4	2014.22	798.533	Integrated database	1739461--1356438	C42H76NO8P		M+FA-H				Lipids	Endogenous
T3-neg	1068	HexCer-NP t37:3	2150.32	798.57	Integrated database	144385--251543	C43H79NO9		M+FA-H				Lipids	Endogenous
T3-neg	1069	PC 34:4	1979.01	798.533	Integrated database	140022--243771	C42H76NO8P		M+FA-H				Lipids	Endogenous
T3-neg	1070	HexCer-AS d36:3	1657.11	798.569	Integrated database	9236--16063	C42H77NO9		M+Hac-H				Lipids	Endogenous
T3-neg	1071	PS 37:3	2032.67	798.533	Integrated database	344609--599930	C43H78NO10P		M-H				Lipids	Endogenous
T3-neg	1072	SM d38:3	2123.32	799.601	Integrated database	9175--15968	C43H83N2O6P		M+FA-H				Lipids	Endogenous
T3-neg	1074	PS 37:2	2051.09	800.548	Integrated database	1518003--1140816	C43H80NO10P		M-H				Lipids	Endogenous
T3-neg	1075	PC(16:0/18:3)	2069.75	800.548	Integrated database	70195--121786	C42H78NO8P		M+FA-H				Lipids	Endogenous
T3-neg	1078	PC 34:3	2093.07	800.548	Integrated database	70193--121780	C42H78NO8P		M+FA-H				Lipids	Endogenous
T3-neg	1080	HexCer-NP t37:2	1682.52	800.585	Integrated database	84769--147438	C43H81NO9		M+FA-H				Lipids	Endogenous
T3-neg	1081	SQDG 34:10	899.66	801.385	Integrated database	1910425--1511758	C43H62O12S		M-H				Lipids	Endogenous
T3-neg	1083	SM d38:2	1859.55	801.618	Integrated database	33621--58392	C43H85N2O6P		M+FA-H				Lipids	Endogenous
T3-neg	1086	HexCer-NP t37:1	1727.71	802.6	Integrated database	240310--418166	C43H83NO9		M+FA-H				Lipids	Endogenous
T3-neg	1089	PC(16:0/18:2(9E,12E))	1630.95	802.564	Integrated database	69783--121058	C42H80NO8P		M+FA-H			7983079	Lipids	Endogenous
T3-neg	1092	PC 34:2	1747.3	802.564	Integrated database	171255--298204	C42H80NO8P		M+FA-H				Lipids	Endogenous
T3-neg	1096	SM d38:1	2025.44	803.632	Integrated database	46666--81160	C43H87N2O6P		M+FA-H				Lipids	Endogenous
T3-neg	1097	PS 38:7	2066.67	804.482	Integrated database	20769--36151	C44H72NO10P		M-H				Lipids	Endogenous
T3-neg	1100	PC 34:1	1911.69	804.58	Integrated database	360316--627292	C42H82NO8P		M+FA-H				Lipids	Endogenous
T3-neg	1103	DGDG 23:3	946.506	805.43	Integrated database	52089--90507	C38H64O15		M+FA-H				Lipids	Endogenous
T3-neg	1104	DGDG 26:1	1840.82	805.493	Integrated database	1466397--1089210	C41H74O15		M-H				Lipids	Endogenous
T3-neg	1105	PS(18:2(9Z,12Z)/20:4(5Z,8Z,11Z,14Z))	2087.91	806.499	Integrated database	435093--756882	C44H74NO10P		M-H	HMDB0012405		123063540	Lipids	Endogenous
T3-neg	1106	PS 38:6	2135.23	806.499	Integrated database	12591--21994	C44H74NO10P		M-H				Lipids	Endogenous
T3-neg	1107	PC(14:0/20:0)	2036.29	806.595	Integrated database	324058--564455	C42H84NO8P		M+FA-H	HMDB0007878|HMDB0007970|HMDB0008034|HMDB0008262|HMDB0008907|HMDB0009483	C00157|C00350	7982992|7983060|7983229|7983487|123061715|123062263	Lipids	Endogenous
T3-neg	1108	PE(18:0/10-HDoHE)	1722.43	806.535	Integrated database	40868--70984	C45H78NO9P		M-H				Lipids	Endogenous
T3-neg	1109	HexCer-BDS d41:4; HexCer_BS d21:2/20:2	2107.98	806.611	Integrated database	1674554--1291555	C47H85NO9		M-H				Lipids	Endogenous
T3-neg	1110	PC(16:0/22:4(7Z,10Z,13Z,16Z))	1699.56	808.589	Integrated database	52118--90573	C46H84NO8P		M-H	HMDB0007988|HMDB0008048|HMDB0008049|HMDB0008079|HMDB0008080|HMDB0008112|HMDB0008113|HMDB0008145|HMDB0008176|HMDB0008209|HMDB0008241|HMDB0008273|HMDB0008304|HMDB0008305|HMDB0008336|HMDB0008367|HMDB0008368|HMDB0008400|HMDB0008401|HMDB0008431|HMDB0008464|HMDB0008626	C00157	7983129|160779849|160779859|160779860|7983391|123060897|123060920|123060948|123060977|123061007|123061084|123061107|123061108|123061136|160779902|160779903|160779911|123061166|123061195|123061360|7983289	Lipids	Endogenous
T3-neg	1111	PS 38:5	2159.91	808.515	Integrated database	92176--160231	C44H76NO10P		M-H				Lipids	Endogenous
T3-neg	1112	MGDG 36:11	989.627	809.444	Integrated database	237484--413376	C45H64O10		M+FA-H				Lipids	Endogenous
T3-neg	1113	SQDG 34:6	978.283	809.452	Integrated database	42601--73936	C43H70O12S		M-H				Lipids	Endogenous
T3-neg	1114	PC(16:1e/20:4)	2113.46	810.568	Integrated database	341087--593895	C44H80NO7P		M+FA-H				Lipids	Endogenous
T3-neg	1115	PS 38:4	1948.58	810.531	Integrated database	1518009--1140822	C44H78NO10P		M-H				Lipids	Endogenous
T3-neg	1120	HexCer-BDS d37:4	1704.82	810.57	Integrated database	399506--695027	C43H77NO9		M+Hac-H				Lipids	Endogenous
T3-neg	1121	HexCer-BS d38:4	1742.42	810.569	Integrated database	135750--236460	C44H79NO9		M+FA-H				Lipids	Endogenous
T3-neg	1122	HexCer-BS d21:2/16:2	1801.79	810.569	Integrated database	399505--695023	C43H77NO9		M+Hac-H				Lipids	Endogenous
T3-neg	1123	PC 35:4	2071.27	812.548	Integrated database	7215--12528	C43H78NO8P		M+FA-H				Lipids	Endogenous
T3-neg	1124	PC(18:2e/18:2)	2154.82	812.583	Integrated database	368143--640629	C44H82NO7P		M+FA-H				Lipids	Endogenous
T3-neg	1125	PC(19:1/16:3)	1511.73	812.548	Integrated database	13554--23666	C43H78NO8P		M+FA-H				Lipids	Endogenous
T3-neg	1126	PC(16:0e/20:4)	1880.52	812.583	Integrated database	281466--489732	C44H82NO7P		M+FA-H				Lipids	Endogenous
T3-neg	1128	HexCer-BS d37:3	1851.51	812.584	Integrated database	25562--44310	C43H79NO9		M+Hac-H				Lipids	Endogenous
T3-neg	1129	EtherPC 36:3e; PC(16:0e/20:3)	1991.1	814.601	Integrated database	1830913--1445547	C44H84NO7P		M+FA-H				Lipids	Endogenous
T3-neg	1130	PC 35:3	2107.59	814.564	Integrated database	29170--50564	C43H80NO8P		M+FA-H				Lipids	Endogenous
T3-neg	1131	HexCer-BS d37:2	1956.26	814.601	Integrated database	423972--737594	C43H81NO9		M+Hac-H				Lipids	Endogenous
T3-neg	1132	PC 36:3e; PC 16:0e/20:3	1934.42	814.601	Integrated database	1729989--1346966	C44H84NO7P		M+FA-H				Lipids	Endogenous
T3-neg	1133	plasmenyl-PC 36:2	1908.43	814.601	Integrated database	218172--380231	C44H84NO7P		M+FA-H				Lipids	Endogenous
T3-neg	1137	MGDG 34:1	1682.03	815.591	Integrated database	18779--32721	C43H80O10		M+Hac-H				Lipids	Endogenous
T3-neg	1138	HexCer-AP t37:2	1830.75	816.581	Integrated database	126006--219501	C43H81NO10		M+FA-H				Lipids	Endogenous
T3-neg	1140	HexCer-ADS d38:1; HexCer-ADS d20:0/18:1	1748.69	816.616	Integrated database	1665284--1282285	C44H85NO9		M+FA-H				Lipids	Endogenous
T3-neg	1141	PG 39:1	1683.85	817.59	Integrated database	246078--428182	C45H87O10P		M-H				Lipids	Endogenous
T3-neg	1142	HexCer-AP t37:1	1575.41	818.594	Integrated database	128111--223236	C43H83NO10		M+FA-H				Lipids	Endogenous
T3-neg	1143	HexCer-BDS d39:7; HexCer_BS d21:2/18:5	2031.79	818.535	Integrated database	1672982--1289983	C45H75NO9		M+FA-H				Lipids	Endogenous
T3-neg	1145	PC 36:7	2000.22	820.52	Integrated database	60134--104436	C44H74NO8P		M+FA-H				Lipids	Endogenous
T3-neg	1146	Phosphatidylglyceride 18:1-22:6	1981.88	820.518	Integrated database	325689--567311	C46H77O10P		M-H				Lipids	Endogenous
T3-neg	1147	PE 42:5	1916.1	820.59	Integrated database	47239--82138	C47H84NO8P		M-H				Lipids	Endogenous
T3-neg	1148	Glycyrrhizic acid	1330.24	821.401	Standards database	119231--369	C42H62O16	1405-86-3	M-H	HMDB0029843	C02284		Lipids	Endogenous
T3-neg	1149	PC(16:2/20:4)	2030.01	822.534	Integrated database	5885--10304	C44H76NO8P		M+FA-H				Lipids	Endogenous
T3-neg	1150	plasmenyl-PC 36:5	1640.95	822.569	Integrated database	179346--312470	C44H78NO7P		M+Hac-H				Lipids	Endogenous
T3-neg	1151	PC 36:6e	1908.69	822.563	Integrated database	302327--526327	C44H78NO7P		M+Hac-H				Lipids	Endogenous
T3-neg	1152	PE 42:4	2092.44	822.607	Integrated database	1502185--1124998	C47H86NO8P		M-H				Lipids	Endogenous
T3-neg	1153	PGP(18:3(6Z,9Z,12Z)/16:0)	990.922	823.459	Integrated database	7426--12891	C40H74O13P2		M-H	HMDB0013562			Lipids	Endogenous
T3-neg	1154	PC(16:0/20:5)	2063.47	824.548	Integrated database	92943--161587	C44H78NO8P		M+FA-H				Lipids	Endogenous
T3-neg	1155	plasmenyl-PC 36:4	1914.81	824.586	Integrated database	49416--85821	C44H80NO7P		M+Hac-H				Lipids	Endogenous
T3-neg	1160	PC 36:5	2006.37	824.543	Integrated database	12788--22330	C44H78NO8P		M+FA-H				Lipids	Endogenous
T3-neg	1162	PC(16:0e/20:5)	1691.02	824.584	Integrated database	396427--689760	C44H80NO7P		M+Hac-H				Lipids	Endogenous
T3-neg	1164	SM d40:4	2157.91	825.616	Integrated database	40519--70364	C45H85N2O6P		M+FA-H				Lipids	Endogenous
T3-neg	1172	HexCer-BDS d38:3	1961.51	826.602	Integrated database	63361--109966	C44H81NO9		M+Hac-H				Lipids	Endogenous
T3-neg	1174	PC 36:4	1885.74	826.564	Integrated database	58118--100858	C44H80NO8P		M+FA-H				Lipids	Endogenous
T3-neg	1175	Maltopentaose	1628.03	827.26	Integrated database	446238--767722	C30H52O26	34620-76-3	M-H	HMDB0012254			Carbohydrates	Endogenous
T3-neg	1176	Verbascose	1602.32	827.262	Integrated database	1923447--1519787	C30H52O26		M-H				Exogenous	Exogenous
T3-neg	1177	PS 40:9	2034.1	828.484	Integrated database	1519496--1142309	C46H72NO10P		M-H				Lipids	Endogenous
T3-neg	1181	PC 36:3; PC(18:1/18:2)	1594.44	828.58	Integrated database	1845781--1460415	C44H82NO8P		M+FA-H				Lipids	Endogenous
T3-neg	1186	PC 36:3; PC 18:1-18:2	1649.09	828.58	Integrated database	1739591--1356568	C44H82NO8P		M+FA-H				Lipids	Endogenous
T3-neg	1189	PC 36:3; PC(16:0/20:3)	1759.79	828.58	Integrated database	1845696--1460330	C44H82NO8P		M+FA-H				Lipids	Endogenous
T3-neg	1190	PC 36:3; PC 16:0-20:3	1779.09	828.58	Integrated database	1739506--1356483	C44H82NO8P		M+FA-H				Lipids	Endogenous
T3-neg	1191	PC 36:3	1534.84	828.58	Integrated database	5107--8990	C44H82NO8P		M+FA-H				Lipids	Endogenous
T3-neg	1192	SM d40:2	2051.5	829.648	Integrated database	80576--140004	C45H89N2O6P		M+FA-H				Lipids	Endogenous
T3-neg	1194	PS 40:8	2091.12	830.499	Integrated database	109056--189714	C46H74NO10P		M-H				Lipids	Endogenous
T3-neg	1195	PC 36:2	1941.79	830.595	Integrated database	209991--365694	C44H84NO8P		M+FA-H				Lipids	Endogenous
T3-neg	1196	PS 39:1	1912.75	830.595	Integrated database	1517351--1140164	C45H86NO10P		M-H				Lipids	Endogenous
T3-neg	1199	PC 36:1	2092.61	832.61	Integrated database	11929--20801	C44H86NO8P		M+FA-H				Lipids	Endogenous
T3-neg	1200	PC 36:1; PC(18:0/18:1)	2122.62	832.611	Integrated database	1845773--1460407	C44H86NO8P		M+FA-H				Lipids	Endogenous
T3-neg	1201	PC 36:1; PC 18:0-18:1	2107.5	832.611	Integrated database	1739583--1356560	C44H86NO8P		M+FA-H				Lipids	Endogenous
T3-neg	1202	PS 40:7	1798	832.515	Integrated database	1518022--1140835	C46H76NO10P		M-H				Lipids	Endogenous
T3-neg	1203	PI 34:2	2157.42	833.521	Integrated database	38869--67543	C43H79O13P		M-H				Lipids	Endogenous
T3-neg	1206	PI(16:0/18:2(9Z,12Z))	1802.11	833.518	Integrated database	458336--779748	C43H79O13P		M-H	HMDB0009784|HMDB0009800|HMDB0009801|HMDB0009803|HMDB0009807|HMDB0009823|HMDB0009835|HMDB0009846	C00626	123065978|123065892|123065870|123065866	Lipids	Endogenous
T3-neg	1208	1-hexadecanoyl-2-(9Z,12Z-octadecadienoyl)-sn-glycero-3-phospho-D-myo-inositol	1703.5	833.521	Integrated database	463941--789599	C43H79O13P		M-H	HMDB0062653			Lipids	Endogenous
T3-neg	1209	PC 38:7e	1623.59	834.568	Integrated database	122224--212849	C46H80NO7P		M+FA-H				Lipids	Endogenous
T3-neg	1211	PI 35:8	962.59	835.439	Integrated database	10747--18777	C44H69O13P		M-H				Lipids	Endogenous
T3-neg	1212	PC 38:6e; PC 18:2e/20:4	2157.77	836.583	Integrated database	1730058--1347035	C46H82NO7P		M+FA-H				Lipids	Endogenous
T3-neg	1213	EtherPC 38:6e; PC(18:2e/20:4)	1849.92	836.584	Integrated database	1830982--1445616	C46H82NO7P		M+FA-H				Lipids	Endogenous
T3-neg	1214	PS 40:5	2019.71	836.546	Integrated database	57904--100492	C46H80NO10P		M-H				Lipids	Endogenous
T3-neg	1215	PC 36:6	2035.6	836.547	Integrated database	297038--517244	C44H76NO8P		M+Hac-H				Lipids	Endogenous
T3-neg	1216	PC 38:6e	1813.14	836.585	Integrated database	235980--410951	C46H82NO7P		M+FA-H				Lipids	Endogenous
T3-neg	1217	PC 37:6	1514.95	836.545	Integrated database	38811--67438	C45H78NO8P		M+FA-H				Lipids	Endogenous
T3-neg	1220	PC 38:5e	1949.81	838.598	Integrated database	325925--567729	C46H84NO7P		M+FA-H				Lipids	Endogenous
T3-neg	1222	plasmenyl-PC 38:4	2023.84	838.6	Integrated database	24315--42114	C46H84NO7P		M+FA-H				Lipids	Endogenous
T3-neg	1223	PC 37:5	2098.73	838.563	Integrated database	27371--47408	C45H80NO8P		M+FA-H				Lipids	Endogenous
T3-neg	1225	PC(19:0/18:5)	1513.04	838.563	Integrated database	169405--294970	C45H80NO8P		M+FA-H				Lipids	Endogenous
T3-neg	1226	PC(16:0/20:4(5E,8E,11E,14E))	2158.29	840.577	Integrated database	44048--76499	C44H80NO8P		M+Hac-H			7983116	Lipids	Endogenous
T3-neg	1227	PC(17:0/20:4)	1739.81	840.579	Integrated database	29754--51562	C45H82NO8P		M+FA-H				Lipids	Endogenous
T3-neg	1228	HexCer-BS d23:2/16:1	2025.76	840.615	Integrated database	140500--244630	C45H83NO9		M+Hac-H				Lipids	Endogenous
T3-neg	1229	plasmenyl-PC 38:3	1981.13	840.615	Integrated database	113221--197106	C46H86NO7P		M+FA-H				Lipids	Endogenous
T3-neg	1230	PC(16:0e/22:4)	1998.28	840.616	Integrated database	221817--386487	C46H86NO7P		M+FA-H				Lipids	Endogenous
T3-neg	1231	PC(18:0e/20:4)	2054.6	840.615	Integrated database	215346--375156	C46H86NO7P		M+FA-H				Lipids	Endogenous
T3-neg	1233	PC 37:4	1781.15	840.58	Integrated database	113332--197329	C45H82NO8P		M+FA-H				Lipids	Endogenous
T3-neg	1235	PS 40:2	1883.38	842.596	Integrated database	282836--492199	C46H86NO10P		M-H				Lipids	Endogenous
T3-neg	1236	PC(17:1/9-HODE)	2050.42	844.575	Integrated database	1920577--1518200	C43H80NO9P		M+Hac-H				Lipids	Endogenous
T3-neg	1237	HexCer-AP t39:2	1589.62	844.608	Integrated database	319356--556276	C45H85NO10		M+FA-H				Lipids	Endogenous
T3-neg	1238	PC(17:0/9-HODE)	1952.28	846.591	Integrated database	1920574--1518197	C43H82NO9P		M+Hac-H				Lipids	Endogenous
T3-neg	1240	PC 38:7	2053.78	848.548	Integrated database	106741--185518	C46H78NO8P		M+FA-H				Lipids	Endogenous
T3-neg	1243	PC(16:0/22:6(4E,7E,10E,13E,16E,19E))	2114.74	850.563	Integrated database	40206--69808	C46H80NO8P		M+FA-H			7983137	Lipids	Endogenous
T3-neg	1245	PC 38:6	2055.77	850.564	Integrated database	9428--16441	C46H80NO8P		M+FA-H				Lipids	Endogenous
T3-neg	1246	SM(d18:3/24:2)	1853.15	851.633	Integrated database	151581--264025	C47H87N2O6P		M+FA-H				Lipids	Endogenous
T3-neg	1247	SM(d26:3/16:2)	1825.51	851.633	Integrated database	277418--482715	C47H87N2O6P		M+FA-H				Lipids	Endogenous
T3-neg	1248	PC 38:5	2116.83	852.572	Integrated database	5798--10178	C46H82NO8P		M+FA-H				Lipids	Endogenous
T3-neg	1252	PC(18:1/20:4)	1562.35	852.58	Integrated database	288524--502337	C46H82NO8P		M+FA-H				Lipids	Endogenous
T3-neg	1255	PC(18:2/20:3)	2135.99	852.579	Integrated database	121988--212411	C46H82NO8P		M+FA-H				Lipids	Endogenous
T3-neg	1257	PC 38:5; PC(16:0/22:5)	1759.26	852.579	Integrated database	1845700--1460334	C46H82NO8P		M+FA-H				Lipids	Endogenous
T3-neg	1258	PC 38:5; PC 16:0-22:5	1780.93	852.58	Integrated database	1739510--1356487	C46H82NO8P		M+FA-H				Lipids	Endogenous
T3-neg	1259	SM(d16:2/26:2)	1958.45	853.648	Integrated database	37451--65122	C47H89N2O6P		M+FA-H				Lipids	Endogenous
T3-neg	1260	SM(d26:3/16:1)	1978.88	853.649	Integrated database	2675--4658	C47H89N2O6P		M+FA-H				Lipids	Endogenous
T3-neg	1261	PS 42:10	2065.85	854.498	Integrated database	90617--157601	C48H74NO10P		M-H				Lipids	Endogenous
T3-neg	1269	PC 38:4	1980.65	854.597	Integrated database	79052--137314	C46H84NO8P		M+FA-H				Lipids	Endogenous
T3-neg	1271	SM(d19:2/23:1)	2123.75	855.662	Integrated database	37785--65706	C47H91N2O6P		M+FA-H				Lipids	Endogenous
T3-neg	1272	SM(d20:1/22:2)	2108.06	855.663	Integrated database	48088--83631	C47H91N2O6P		M+FA-H				Lipids	Endogenous
T3-neg	1273	PC 38:3	2014.82	856.61	Integrated database	241862--420841	C46H86NO8P		M+FA-H				Lipids	Endogenous
T3-neg	1274	PC(18:0/20:3)	2055	856.611	Integrated database	115998--201956	C46H86NO8P		M+FA-H				Lipids	Endogenous
T3-neg	1275	PC 37:3	2030.91	856.611	Integrated database	188109--327827	C45H84NO8P		M+Hac-H				Lipids	Endogenous
T3-neg	1276	PI 36:4	1840.9	857.523	Integrated database	90150--156786	C45H79O13P		M-H				Lipids	Endogenous
T3-neg	1277	PI(16:0/20:4(5Z,8Z,11Z,14Z))	1817.64	857.522	Integrated database	90149--156785	C45H79O13P		M-H	HMDB0009789|HMDB0009790|HMDB0009827|HMDB0009828|HMDB0009839|HMDB0009840|HMDB0009850|HMDB0009859|HMDB0009860|HMDB0009863|HMDB0009864|HMDB0009893|HMDB0009899	C00626	123065977|123065317|123065869|123065946|123065365|123065862|123065847	Lipids	Endogenous
T3-neg	1279	SM d42:2	1998.37	857.68	Integrated database	17065--29805	C47H93N2O6P		M+FA-H				Lipids	Endogenous
T3-neg	1280	PC 38:2	2151.69	858.625	Integrated database	17--18	C46H88NO8P		M+FA-H				Lipids	Endogenous
T3-neg	1281	PE 45:0e	587.675	858.732	Integrated database	154420--268969	C50H102NO7P		M-H				Lipids	Endogenous
T3-neg	1283	PC(18:0/20:2)	1702.88	858.626	Integrated database	427242--743279	C46H88NO8P		M+FA-H				Lipids	Endogenous
T3-neg	1284	PI 36:3	1886.16	859.536	Integrated database	1511129--1133942	C45H81O13P		M-H				Lipids	Endogenous
T3-neg	1286	PI(14:1/22:2)	2122.95	859.536	Integrated database	21097--36734	C45H81O13P		M-H				Lipids	Endogenous
T3-neg	1288	PI(16:0/20:3)	1702.7	859.537	Integrated database	304721--530516	C45H81O13P		M-H				Lipids	Endogenous
T3-neg	1289	DGDG 30:2	1673.3	859.538	Integrated database	1466703--1089516	C45H80O15		M-H				Lipids	Endogenous
T3-neg	1290	PI(16:0/20:3(5Z,8Z,11Z))	1831.26	859.538	Integrated database	235518--410157	C45H81O13P		M-H	HMDB0009787|HMDB0009788|HMDB0009810|HMDB0009811|HMDB0009826|HMDB0009838|HMDB0009848|HMDB0009849|HMDB0009858|HMDB0009862|HMDB0009879|HMDB0009886	C00626	123065894|123065302|123065303|123065950|123065337|123065364|123065394|123065582	Lipids	Endogenous
T3-neg	1291	PI(18:1/18:2)	1807.39	859.537	Integrated database	149552--260620	C45H81O13P		M-H				Lipids	Endogenous
T3-neg	1292	TG(15:0/20:5(5Z,8Z,11Z,14Z,17Z)/18:3(6Z,9Z,12Z))	1791.61	859.678	Integrated database	273572--476061	C56H92O6		M-H	HMDB0043729			Lipids	Endogenous
T3-neg	1294	PI 36:2	2152.08	861.553	Integrated database	1511555--1134368	C45H83O13P		M-H				Lipids	Endogenous
T3-neg	1296	PI(16:0/20:2(11Z,14Z))	1972.19	861.554	Integrated database	305159--531283	C45H83O13P		M-H	HMDB0009786|HMDB0009809|HMDB0009824|HMDB0009825|HMDB0009836|HMDB0009837|HMDB0009847|HMDB0009875	C00626	123065184|123065975|123065865|123065551	Lipids	Endogenous
T3-neg	1298	PI(18:0/18:2)	2104.33	861.552	Integrated database	105371--183111	C45H83O13P		M-H				Lipids	Endogenous
T3-neg	1299	Ubisemiquinone	1731.07	861.685	Integrated database	444895--766349	C59H90O4	27696-12-4	M-H	HMDB0002139			Exogenous	Exogenous
T3-neg	1304	Ubiquinone-10	2158.55	861.675	KEGG database	445402--766892	C59H90O4	303-98-0	M-H	HMDB0001072|HMDB0006709	C11378|C00399|C11378 D01065	4266323	Lipids	Endogenous
T3-neg	1305	HexCer-BS d41:5	2056.17	864.615	Integrated database	375036--652510	C47H83NO9		M+Hac-H				Lipids	Endogenous
T3-neg	1306	plasmenyl-PC 40:5	1931.62	864.613	Integrated database	169103--294457	C48H86NO7P		M+FA-H				Lipids	Endogenous
T3-neg	1307	HexCer-BDS d41:5	1952.39	864.615	Integrated database	20606--35874	C47H83NO9		M+Hac-H				Lipids	Endogenous
T3-neg	1308	PC(18:2e/22:4)	1910	864.615	Integrated database	162355--282720	C48H86NO7P		M+FA-H				Lipids	Endogenous
T3-neg	1309	PC(18:0e/22:6)	2038.79	864.616	Integrated database	223034--388550	C48H86NO7P		M+FA-H				Lipids	Endogenous
T3-neg	1310	PC 39:6	1707.27	864.578	Integrated database	99021--172115	C47H82NO8P		M+FA-H				Lipids	Endogenous
T3-neg	1311	PC(18:1e/22:5)	1989.78	864.616	Integrated database	414342--720820	C48H86NO7P		M+FA-H				Lipids	Endogenous
T3-neg	1312	PS 42:4	1857.31	866.594	Integrated database	1519498--1142311	C48H86NO10P		M-H				Lipids	Endogenous
T3-neg	1313	PC 39:5	1913.88	866.595	Integrated database	68526--118830	C47H84NO8P		M+FA-H				Lipids	Endogenous
T3-neg	1314	HexCer-BS d41:4	2122.41	866.63	Integrated database	304809--530694	C47H85NO9		M+Hac-H				Lipids	Endogenous
T3-neg	1315	plasmenyl-PC 40:4	2070.07	866.631	Integrated database	323128--562922	C48H88NO7P		M+FA-H				Lipids	Endogenous
T3-neg	1316	PC 40:5e	2052.6	866.629	Integrated database	276957--481949	C48H88NO7P		M+FA-H				Lipids	Endogenous
T3-neg	1318	PC 39:4	2031.62	868.61	Integrated database	239789--417306	C47H86NO8P		M+FA-H				Lipids	Endogenous
T3-neg	1319	PC 40:4e; PC 18:0e/22:4	1914.19	868.647	Integrated database	1730037--1347014	C48H90NO7P		M+FA-H				Lipids	Endogenous
T3-neg	1320	MGDG 38:1	2053.66	871.659	Integrated database	69903--121268	C47H88O10		M+Hac-H				Lipids	Endogenous
T3-neg	1322	PC 40:9e	1659.95	872.585	Integrated database	124285--216508	C48H80NO7P		M+Hac-H				Lipids	Endogenous
T3-neg	1324	MGDG 38:0	2115.3	873.672	Integrated database	16442--28655	C47H90O10		M+Hac-H				Lipids	Endogenous
T3-neg	1325	PC 40:8	2060.24	874.564	Integrated database	1058--1839	C48H80NO8P		M+FA-H				Lipids	Endogenous
T3-neg	1326	PI(18:1/13-HODE)	1817.21	875.536	Integrated database	419974--730467	C45H81O14P		M-H				Lipids	Endogenous
T3-neg	1327	PC(20:3/20:4)	2115.1	876.579	Integrated database	226228--394063	C48H82NO8P		M+FA-H				Lipids	Endogenous
T3-neg	1328	PC 40:7; PC 18:1-22:6	2141.82	876.578	Integrated database	1739597--1356574	C48H82NO8P		M+FA-H				Lipids	Endogenous
T3-neg	1329	PC(18:2/22:5)	2095.02	876.58	Integrated database	192478--335304	C48H82NO8P		M+FA-H				Lipids	Endogenous
T3-neg	1330	PA 49:4	1728.8	877.664	Integrated database	251624--437896	C52H95O8P		M-H				Lipids	Endogenous
T3-neg	1333	PC(16:1/14-HDoHE)	1500.57	878.558	Integrated database	223972--390189	C46H78NO9P		M+Hac-H				Lipids	Endogenous
T3-neg	1334	PC 40:6	1630.69	878.595	Integrated database	10183--17744	C48H84NO8P		M+FA-H				Lipids	Endogenous
T3-neg	1342	SM d44:5	2023.41	879.663	Integrated database	28773--49829	C49H91N2O6P		M+FA-H				Lipids	Endogenous
T3-neg	1344	PC 40:5	2055.75	880.611	Integrated database	128713--224304	C48H86NO8P		M+FA-H				Lipids	Endogenous
T3-neg	1345	PC 40:5; PC 18:1-22:4	1915.52	880.61	Integrated database	1739596--1356573	C48H86NO8P		M+FA-H				Lipids	Endogenous
T3-neg	1347	PC(18:0/22:5)	1996.69	880.612	Integrated database	128712--224300	C48H86NO8P		M+FA-H				Lipids	Endogenous
T3-neg	1348	PI 38:6	1824.04	881.522	Integrated database	44159--76697	C47H79O13P		M-H				Lipids	Endogenous
T3-neg	1350	PC 40:4	2122.59	882.626	Integrated database	408368--710371	C48H88NO8P		M+FA-H				Lipids	Endogenous
T3-neg	1351	PC(18:0/22:4)	2071.07	882.626	Integrated database	361222--628804	C48H88NO8P		M+FA-H				Lipids	Endogenous
T3-neg	1353	PI(22:1/16:4)	1997.92	883.538	Integrated database	143817--250572	C47H81O13P		M-H				Lipids	Endogenous
T3-neg	1354	PI(18:1/20:4)	1658.57	883.539	Integrated database	372367--647861	C47H81O13P		M-H				Lipids	Endogenous
T3-neg	1356	PI(18:1e/20-HETE)	2041.95	885.554	Integrated database	51497--89484	C47H83O13P		M-H				Lipids	Endogenous
T3-neg	1357	PI(18:0/20:4)	2156.17	885.554	Integrated database	183106--319031	C47H83O13P		M-H				Lipids	Endogenous
T3-neg	1360	PI(16:0/22:4(10Z,13Z,16Z,19Z))	2066.05	885.552	Integrated database	214267--373243	C47H83O13P		M-H	HMDB0009793|HMDB0009794|HMDB0009815|HMDB0009816|HMDB0009830|HMDB0009831|HMDB0009842|HMDB0009843|HMDB0009853|HMDB0009877|HMDB0009881|HMDB0009882|HMDB0009888|HMDB0009889|HMDB0009894|HMDB0009900|HMDB0009912|HMDB0009914	C00626	123065958|74380463|123065322|123065345|123065558|123065588|123065617|123065781	Lipids	Endogenous
T3-neg	1363	PI 38:4	1811.14	885.554	Integrated database	98155--170579	C47H83O13P		M-H				Lipids	Endogenous
T3-neg	1367	PI(16:0/22:3(10Z,13Z,16Z))	1804.43	887.568	Integrated database	458337--779751	C47H85O13P		M-H	HMDB0009792|HMDB0009813|HMDB0009814|HMDB0009852|HMDB0009872|HMDB0009880|HMDB0009887|HMDB0009907	C00626	123065874|123065344|123065528|123065587	Lipids	Endogenous
T3-neg	1368	PI 38:3	1706.01	887.568	Integrated database	309910--539689	C47H85O13P		M-H				Lipids	Endogenous
T3-neg	1371	MGDG 40:4	1727.73	893.637	Integrated database	104632--181773	C49H86O10		M+Hac-H				Lipids	Endogenous
T3-neg	1373	TG(18:0/15:0/22:4(7Z,10Z,13Z,16Z))	1879.99	895.775	Integrated database	423363--736462	C58H104O6		M-H	HMDB0044713			Lipids	Endogenous
T3-neg	1374	5-[(3S,8R,10R,13R,14S,17R)-3-[4-[4,5-dihydroxy-6-(hydroxymethyl)-3-(3,4,5-trihydroxy-6-methyloxan-2-yl)oxyoxan-2-yl]oxy-3,5-dihydroxy-6-(hydroxymethyl)oxan-2-yl]oxy-14-hydroxy-10,13-dimethyl-1,2,3,6,7,8,9,11,12,15,16,17-dodecahydrocyclopenta[a]phenanthren-17-yl]pyran-2-one	1697.02	899.384	Integrated database	1919345--1517421	C42H62O18		M+FA-H				Exogenous	Exogenous
T3-neg	1376	MGDG 41:1	1814.31	899.684	Integrated database	47249--82152	C50H94O10		M+FA-H				Lipids	Endogenous
T3-neg	1377	PC 42:9; PC 20:4-22:5	2112.12	900.579	Integrated database	1739672--1356649	C50H82NO8P		M+FA-H				Lipids	Endogenous
T3-neg	1378	PG 45:1	1814.79	901.684	Integrated database	324128--564588	C51H99O10P		M-H				Lipids	Endogenous
T3-neg	1379	PC 42:8	2158.12	902.594	Integrated database	6556--11431	C50H84NO8P		M+FA-H				Lipids	Endogenous
T3-neg	1381	PC 42:7	1882.88	904.612	Integrated database	404563--703811	C50H86NO8P		M+FA-H				Lipids	Endogenous
T3-neg	1382	SM 45:6	2157.76	905.684	Integrated database	229218--399225	C50H91N2O6P		M+Hac-H				Lipids	Endogenous
T3-neg	1383	PI 40:4	1665.11	913.588	Integrated database	1512765--1135578	C49H87O13P		M-H				Lipids	Endogenous
T3-neg	1384	PI 40:3	1884.75	915.603	Integrated database	202950--353471	C49H89O13P		M-H				Lipids	Endogenous
T3-neg	1385	DGDG 32:7	991.189	923.493	Integrated database	12471--21781	C47H74O15		M+FA-H				Lipids	Endogenous
T3-neg	1386	Ampeloside Bs1	946.506	933.463	Integrated database	176229--306928	C45H74O20	118524-12-2	M-H	HMDB0031364			Exogenous	Exogenous
T3-neg	1388	HexCer-EOS d49:2	1878.84	936.749	Integrated database	9179--15978	C55H103NO10		M-H				Lipids	Endogenous
T3-neg	1389	Ac2PIM1 30:1	1025.58	941.524	Integrated database	1392165--1014978	C45H83O18P		M-H				Lipids	Endogenous
T3-neg	1390	Licoricesaponin F3	977.495	951.467	Integrated database	170374--296744	C48H72O19		M-H	HMDB0039490			Exogenous	Exogenous
T3-neg	1392	PI 44:11	1026.32	955.54	Integrated database	186928--325778	C53H81O13P		M-H				Lipids	Endogenous
T3-neg	1395	DGDG 38:5	1726.53	965.626	Integrated database	1467684--1090497	C53H90O15		M-H				Lipids	Endogenous
T3-neg	1397	PI 44:5	1720.04	967.635	Integrated database	1513809--1136622	C53H93O13P		M-H				Lipids	Endogenous
T3-neg	1399	Cer[EOS](d19:1/21:1-O-21:2)	928.216	984.857	Integrated database	1957--3384	C61H113NO5		M+FA-H				Lipids	Endogenous
T3-neg	1400	Cer[EOS](d28:1/18:2-O-15:1)	946.71	984.855	Integrated database	1771--3064	C61H113NO5		M+FA-H				Lipids	Endogenous
T3-neg	1401	HexCer-BDS d51:2; HexCer-BDS d19:0/32:2	1730.88	996.805	Integrated database	1672633--1289634	C57H109NO9		M+FA-H				Lipids	Endogenous
T3-neg	1402	HexCer-EOS d51:1; HexCer-EOS d21:1/14:0-O-16:0	1788.62	1012.8	Integrated database	1687135--1304136	C57H109NO10		M+FA-H				Lipids	Endogenous
T3-neg	1404	HexCer-AS d53:4	1789.35	1020.8	Integrated database	307956--536220	C59H109NO9		M+FA-H				Lipids	Endogenous
T3-neg	1406	HexCer-AS d53:3; HexCer-AS d21:1/32:2	1816.68	1022.82	Integrated database	1669769--1286770	C59H111NO9		M+FA-H				Lipids	Endogenous
T3-neg	1415	QH(2)	1425.74	251.133	Integrated database	293057--510218	C14H20O4		M-H	HMDB0059661			Lipids	Endogenous
T3-neg	1418	Carbamazepine-10,11-epoxide	1008.91	251.091	KEGG database	428561--745521	C15H12N2O2	36507-30-9	M-H	HMDB0060658	C07496		Exogenous	Exogenous
T3-neg	1420	7-Hydroxy-2-methylisoflavone	135.722	251.078	Integrated database	445065--766521	C16H12O3	2859-88-3	M-H	HMDB0033979		85292736	Phenylpropanoids and polyketides	Endogenous
T3-neg	1421	2'-Deoxyinosine	545.754	251.079	Standards database	325992--973	C10H12N4O4	890-38-0	M-H	HMDB0000071	C05512		Peptides and Nucleosides	Endogenous
T3-neg	1422	Nebularine	473.028	251.079	KEGG database	144578--251906	C10H12N4O4	550-33-4|550-33-4 9030-21-1	M-H	HMDB0029956	C01736|C15586	4871	Exogenous	Exogenous
T3-neg	1423	3'-Hydroxyhexobarbital	496.243	251.104	Integrated database	395857--688781	C12H16N2O4	427-29-2	M-H	HMDB0013940			Exogenous	Exogenous
T3-neg	1425	Linalyl hexanoate	1618.32	251.202	Integrated database	454566--775873	C16H28O2	7779-23-9	M-H	HMDB0030429			Lipids	Endogenous
T3-neg	1428	N-lactoyl-Tyrosine	706.391	252.089	Integrated database	367640--639717	C12H15NO5		M-H	HMDB0062177			Amino acid	Endogenous
T3-neg	1429	Chrysin	876.042	253.051	Standards database	261958--814	C15H10O4	480-40-0	M-H	HMDB0036619	C10028		Phenylpropanoids and polyketides	Endogenous
T3-neg	1431	Hispidol	1030.08	253.051	KEGG database	86933--151178	C15H10O4	5786-54-9	M-H	HMDB0033153	C08644		Phenylpropanoids and polyketides	Endogenous
T3-neg	1432	4-[(2-Methyl-3-furanyl)thio]-5-nonanone	1880.25	253.135	Integrated database	202269--352262	C14H22O2S	61295-50-9	M-H	HMDB0037141			Exogenous	Exogenous
T3-neg	1434	7,8-Dihydroxyflavone	1393.02	253.181	Integrated database	1914633--1515965	C15H10O4		M-H				Phenylpropanoids and polyketides	Endogenous
T3-neg	1436	Heptadecanal	1683.17	253.254	Integrated database	205925--358585	C17H34O	629-90-3	M-H	HMDB0031039		7850511	Lipids	Endogenous
T3-neg	1440	N-α-(tert-Butoxycarbonyl)-L-histidine	1113.99	254.119	Integrated database	441850--763446	C11H17N3O4	17791-52-5	M-H				Amino acid	Endogenous
T3-neg	1443	4-Methylumbelliferone sulfate	1265.98	254.987	KEGG database	444508--765964	C10H8O6S	25892-63-1	M-H		C11585		Phenylpropanoids and polyketides	Endogenous
T3-neg	1446	Butyl dodecanoate	1880.46	255.233	Integrated database	154997--270012	C16H32O2	106-18-3	M-H	HMDB0032065		332976348	Lipids	Endogenous
T3-neg	1450	Octyl octanoate	1608.94	255.234	Integrated database	443757--765254	C16H32O2	2306-88-9	M-H	HMDB0033166		135636788	Lipids	Endogenous
T3-neg	1451	Palmitic acid	1581.39	255.234	Standards database	49578--161	C16H32O2	57-10-3	M-H	HMDB0000220	C00249		Lipids	Endogenous
T3-neg	1452	Dodecyl butyrate	1800.6	255.234	Integrated database	63630--110446	C16H32O2	3724-61-6	M-H	HMDB0032249		135636763	Lipids	Endogenous
T3-neg	1453	Pyro-L-glutaminyl-L-glutamine	82.9591	256.095	Integrated database	45860--79747	C10H15N3O5	109481-23-4	M-H	HMDB0039229			Peptides and Nucleosides	Endogenous
T3-neg	1454	N-Acetyl-D-glucosamine	932.38	256.066	Standards database	129921--422	C8H15NO6	7512-17-6	M+Cl	HMDB0000215	C00140|C02711		Carbohydrates	Endogenous
T3-neg	1455	O-1602	1436.95	257.155	Integrated database	445658--767155	C17H22O2	317321-41-8	M-H				Lipids	Endogenous
T3-neg	1459	Tetradecanedioic acid	1292.59	257.177	Integrated database	27234--47201	C14H26O4	821-38-5	M-H	HMDB0000872	C11002	14710817	Lipids	Endogenous
T3-neg	1463	2-Thiocytidine	1265.63	258.049	Integrated database	251020--436815	C9H13N3O4S		M-H				Peptides and Nucleosides	Endogenous
T3-neg	1464	Lenalidomide (USAN/INN)	879.075	258.082	Integrated database	2626--4578	C13H13N3O3	191732-72-6	M-H	HMDB0014623			Exogenous	Exogenous
T3-neg	1469	γ-Glu-Leu	673.055	259.131	Standards database	150343--474	C11H20N2O5	2566-39-4	M-H	HMDB0011171			Peptides and Nucleosides	Endogenous
T3-neg	1475	Creatine	923.947	261.135	KEGG database	450375--771788	C4H9N3O2	57-00-1	2M-H	HMDB0000064	C00300	3594	Amino acid	Endogenous
T3-neg	1476	L-β-aspartyl-L-glutamic acid	1678.81	261.075	Integrated database	458559--780111	C9H14N2O7		M-H	HMDB0011164			Peptides and Nucleosides	Endogenous
T3-neg	1478	Umbellifolide	1290.64	263.13	Integrated database	136382--237535	C15H20O4	89026-40-4	M-H	HMDB0038156			Organic heterocyclic	Endogenous
T3-neg	1480	Abscisic acid	1170.24	263.129	Standards database	69512--223	C15H20O4	7773-56-0	M-H	HMDB0036093			Exogenous	Exogenous
T3-neg	1484	4,4-Methylene-Bis(2-Chloroaniline)	1680.21	265.039	Standards database	37321--132	C13H12Cl2N2	101-14-4	M-H		C10999		Benzenoids	Endogenous
T3-neg	1486	C12-AS (TENTATIVE)	1597.35	265.148	Integrated database	141841--247047	C12H26SO4		M-H				organic acid	Endogenous
T3-neg	1487	Atenolol (JP17/USP/INN)	1558.62	265.148	Integrated database	132819--231466	C14H22N2O3	29122-68-7	M-H	HMDB0001924	C13235|D00235|C06833		Exogenous	Exogenous
T3-neg	1488	Practolol	1628.46	265.148	KEGG database	452596--773989	C14H22N2O3	6673-35-4	M-H	HMDB0015411	C11696		Exogenous	Exogenous
T3-neg	1489	Helminthosporol	1793.28	265.148	KEGG database	441220--762890	C15H24O2	1619-29-0	M-H		C09678		Exogenous	Exogenous
T3-neg	1492	2'-Deoxyguanosine	471.14	266.09	Standards database	445555--1754	C10H13N5O4	312693-72-4	M-H				Peptides and Nucleosides	Endogenous
T3-neg	1493	Dichlorophen	1162.52	267.007	KEGG database	131792--229659	C13H10Cl2O2	97-23-4	M-H		C14292		Exogenous	Exogenous
T3-neg	1494	Inosine	451.181	267.074	Standards database	3000027--2537	C10H12N4O5	58-63-9	M-H	HMDB0000195	C00294		Peptides and Nucleosides	Endogenous
T3-neg	1495	Isoformononetin	97.1655	267.073	KEGG database	117389--204403	C16H12O4	486-63-5	M-H	HMDB0033994	C12125	85292774	Phenylpropanoids and polyketides	Endogenous
T3-neg	1496	omega-Cyclohexylundecanoic acid	1736.95	267.234	KEGG database	348356--606415	C17H32O2	4277-62-7	M-H	HMDB0030997	C12100	74380263	Lipids	Endogenous
T3-neg	1498	p-Hydroxytriamterene	1091.69	268.099	Integrated database	438170--760268	C12H11N7O	1226-52-4	M-H				Organic heterocyclic	Endogenous
T3-neg	1500	Sulfamethizol	886.145	269.011	Standards database	320230--952	C9H10N4O2S2	144-82-1	M-H	HMDB0014715	C08050		Benzenoids	Endogenous
T3-neg	1501	L-Selenocystathionine	1113.16	269.002	KEGG database	424902--739234	C7H14N2O4Se	2196-58-9	M-H	HMDB0062527|HMDB0006343	C05699		Amino acid	Endogenous
T3-neg	1503	Apigenin	868.358	269.046	Standards database	105101--313	C15H10O5	520-36-5	M-H	HMDB0002124	C01477		Phenylpropanoids and polyketides	Endogenous
T3-neg	1504	(6aR,11aR)-9-methoxy-6a,11a-dihydro-6H-[1]benzofuro[3,2-c]chromen-3-ol	1162.6	269.003	Integrated database	168477--293396	C16H14O4		M-H			85293348	Exogenous	Exogenous
T3-neg	1505	Genistein	938.221	269.046	Standards database	296155--883	C15H10O5	446-72-0	M-H	HMDB0003217	C06563		Phenylpropanoids and polyketides	Endogenous
T3-neg	1508	14-Methylhexadecanoic Acid	1754.57	269.249	Standards database	450934--2093	C17H34O2	5918-29-6	M-H				Lipids	Endogenous
T3-neg	1511	9-Oxohexadecanoic acid	1439.2	269.213	Integrated database	88763--154365	C16H30O3	54527-30-9	M-H	HMDB0030973		7850296	Lipids	Endogenous
T3-neg	1512	3-Oxohexadecanoic acid	1580.05	269.213	Integrated database	458548--780093	C16H30O3		M-H	HMDB0010733		7850291	Lipids	Endogenous
T3-neg	1513	8-Oxohexadecanoic acid	1495.88	269.213	Integrated database	272453--474126	C16H30O3	2777-52-8	M-H	HMDB0030972		7850295	Lipids	Endogenous
T3-neg	1514	Methoprotryne	502.646	270.147	KEGG database	455446--776694	C11H21N5OS	841-06-5	M-H		C19104		Organic heterocyclic	Endogenous
T3-neg	1515	Tridecanoylglycine	1307.65	270.208	Integrated database	458842--780441	C15H29NO3		M-H	HMDB0013317			Amino acid	Endogenous
T3-neg	1516	5-(Hydroxyphenyl)-γ-valerolactone-O-sulphate	965.808	271.029	Integrated database	463527--788885	C11H12O6S		M-H	HMDB0059993			organic acid	Endogenous
T3-neg	1517	Zoledronic acid	1369	270.982	Integrated database	519305--813980		118072-93-8	M-H				Exogenous	Exogenous
T3-neg	1518	Estradiol	1513.36	271.171	Standards database	333384--998	C18H24O2	50-28-2	M-H	HMDB0000151	C00951|D00105		Lipids	Endogenous
T3-neg	1520	3-hydroxy-hexadecanoic acid	1471.87	271.229	Integrated database	456675--777701	C16H32O3	928-17-6	M-H				Lipids	Endogenous
T3-neg	1521	(R)-3-Hydroxy-hexadecanoic acid	1492.33	271.229	Integrated database	458549--780095	C16H32O3		M-H	HMDB0010734		85291294	Lipids	Endogenous
T3-neg	1522	2-hydroxyhexadecanoic acid	1647.21	271.229	Integrated database	454289--775645	C16H32O3	764-67-0	M-H				Lipids	Endogenous
T3-neg	1523	Naringerin	884.093	271.062	Standards database	3000009--2505	C15H12O5	67604-48-2	M-H				Phenylpropanoids and polyketides	Endogenous
T3-neg	1524	16-Hydroxypalmitate	1607.72	271.229	KEGG database	302383--526415	C16H32O3	506-13-8	M-H	HMDB0006294	C18218	7850148	Lipids	Endogenous
T3-neg	1526	Isoferulic acid 3-sulfate	715.279	273.008	Integrated database	459556--781632	C10H10O7S		M-H	HMDB0041748			Phenylpropanoids and polyketides	Endogenous
T3-neg	1528	Geranyl-hydroxybenzoate	1577.85	273.151	KEGG database	21874--38030	C17H22O3		M-H	HMDB0060388	C18131		Lipids	Endogenous
T3-neg	1529	Ferulic acid 4-sulfate	689.704	273.009	Integrated database	220859--384869	C10H10O7S		M-H	HMDB0029200			Phenylpropanoids and polyketides	Endogenous
T3-neg	1532	Lysyl-Glutamine	1596.32	273.15	Integrated database	175417--305436	C11H22N4O4		M-H	HMDB0028949			Peptides and Nucleosides	Endogenous
T3-neg	1533	Methysticin	417.873	273.074	KEGG database	6593--11498	C15H14O5	495-85-2	M-H	HMDB0033590	C09952		Phenylpropanoids and polyketides	Endogenous
T3-neg	1535	Androstenol	1717.26	273.223	Integrated database	98240--170723	C19H30O	1153-51-1	M-H	HMDB0005935|HMDB0006571		24702268	Lipids	Endogenous
T3-neg	1536	Neburon	495.583	273.066	Integrated database	1921100--1518501	C12H16Cl2N2O		M-H				Exogenous	Exogenous
T3-neg	1537	Norophthalmic acid	89.6593	274.105	Integrated database	258824--450308	C10H17N3O6	1116-21-8	M-H	HMDB0005766			Peptides and Nucleosides	Endogenous
T3-neg	1538	6-Phosphogluconic acid	672.492	275.024	Standards database	3000046--2577	C6H13O10P	921-62-0	M-H	HMDB0001316	C00345		Carbohydrates	Endogenous
T3-neg	1539	[6]-Shogaol	1647.67	275.169	KEGG database	189786--330699	C17H24O3	555-66-8|36700-45-5	M-H	HMDB0031463|HMDB0137236	C10494		Benzenoids	Endogenous
T3-neg	1541	Sulfabenzamide	496.553	275.057	Standards database	438595--1443	C13H12N2O3S	127-71-9	M-H		D05946		Benzenoids	Endogenous
T3-neg	1542	Mono-ethylhexylphthalate	1380.76	277.145	Standards database	447708--1870	C16H22O4	4376-20-9	M-H	HMDB0013248	C03343		Benzenoids	Endogenous
T3-neg	1545	(9Z,11E,13E)-Octadecatrienoic acid	1665.63	277.218	KEGG database	449662--771140	C18H30O2	544-72-9|506-23-0	M-H	HMDB0030963	C08364|C08315	7850013|173737383|7850014	Lipids	Endogenous
T3-neg	1546	3,5-dibromo-2-methoxyphenol	1873.17	278.876	Integrated database	394097--685659	C7H6Br2O2		M-H				Exogenous	Exogenous
T3-neg	1552	β-Linoleic acid	1542.92	279.234	Standards database	196290--626	C18H32O2	60-33-3	M-H	HMDB0000673	C01595|D01928		Lipids	Endogenous
T3-neg	1553	Stearolic acid	1570.72	279.234	KEGG database	448635--770123	C18H32O2	506-24-1	M-H				Lipids	Endogenous
T3-neg	1554	9(E),11(E)-Conjugated Linoleic Acid	1587.44	279.234	Integrated database	449661--771139	C18H32O2	544-71-8	M-H				Lipids	Endogenous
T3-neg	1555	5-Octadecynoic acid	1792.27	279.234	Integrated database	452746--774132	C18H32O2	676-30-2	M-H				Lipids	Endogenous
T3-neg	1556	Linalyl caprylate	1752.44	279.234	Integrated database	183313--319391	C18H32O2	10024-64-3	M-H	HMDB0030430			Lipids	Endogenous
T3-neg	1557	17-Octadecynoic Acid	1833.61	279.234	Integrated database	446206--767689	C18H32O2	34450-18-5	M-H				Lipids	Endogenous
T3-neg	1558	Ethyl 2E,4Z-hexadecadienoate	1817.92	279.234	Integrated database	239239--416458	C18H32O2		M-H	HMDB0031051			Lipids	Endogenous
T3-neg	1559	FA 18:2	1707.33	279.234	Integrated database	1731874--1348851	C18H32O2		M-H				Lipids	Endogenous
T3-neg	1563	Hydroxy-lacosamide	670.485	281.113	Integrated database	245690--427445	C13H18N2O5		M-H	HMDB0061146			Amino acid	Endogenous
T3-neg	1564	(E)-13-Octadecenoic acid	1840.16	281.249	Integrated database	453083--774485	C18H34O2	693-71-0	M-H	HMDB0062218		123060202	Lipids	Endogenous
T3-neg	1565	(6Z)-Octadecenoic acid	1801.36	281.249	KEGG database	450960--772352	C18H34O2	593-39-5	M-H	HMDB0002080	C08363	7849934	Lipids	Endogenous
T3-neg	1566	Xylobiose	524.906	281.09	KEGG database	111438--193928	C10H18O9	6860-47-5	M-H	HMDB0029894	C01630		Carbohydrates	Endogenous
T3-neg	1567	Octadec-9-enoic Acid	1902.04	281.249	Integrated database	427394--743558	C18H34O2	2027-47-6	M-H	HMDB0062703			Lipids	Endogenous
T3-neg	1568	trans-Vaccenic acid	1785.71	281.249	Standards database	3000003--2492	C18H34O2	693-72-1	M-H	HMDB0003231	C08367		Lipids	Endogenous
T3-neg	1569	Palmitoleic Acid ethyl ester	1638.95	281.249	Integrated database	450191--771619	C18H34O2	56219-10-4	M-H				Lipids	Endogenous
T3-neg	1570	Ethyl 9-hexadecenoate	1613.23	281.249	Integrated database	63478--110190	C18H34O2		M-H	HMDB0059871		135636972	Lipids	Endogenous
T3-neg	1571	7Z-octadecenoic acid	1863.18	281.25	Integrated database	264181--459585	C18H34O2		M-H	HMDB0062242		7849936	Lipids	Endogenous
T3-neg	1572	(Z)-13-Octadecenoic acid	1883	281.249	Integrated database	438920--760900	C18H34O2	13126-39-1	M-H	HMDB0041480		7982209	Lipids	Endogenous
T3-neg	1574	7-Aminoflunitrazepam	1376.7	282.099	Standards database	122464--387	C16H14FN3O	34084-50-9	M-H	HMDB0041818			Exogenous	Exogenous
T3-neg	1575	8-Hydroxy-2-deoxyguanosine	452.804	282.085	Standards database	14381--54	C10H13N5O5	88847-89-6	M-H	HMDB0003333			Peptides and Nucleosides	Endogenous
T3-neg	1577	Physcion	1340.07	283.111	Integrated database	1914344--1515677	C16H12O5		M-H				Exogenous	Exogenous
T3-neg	1579	Sulfachloropyridazine	921.491	283.002	Standards database	379507--1122	C10H9ClN4O2S	80-32-0	M-H		D05948		Exogenous	Exogenous
T3-neg	1580	2-Phenylethyl β-D-glucopyranoside	1880.65	283.11	Integrated database	139040--242037	C14H20O6	18997-54-1	M-H	HMDB0029819			Carbohydrates	Endogenous
T3-neg	1582	Promethazine	983.298	283.119	KEGG database	218431--380669	C17H20N2S	60-87-7	M-H	HMDB0015202	C07404		Exogenous	Exogenous
T3-neg	1584	Xanthosine	498.555	283.069	Standards database	298375--885	C10H12N4O6	146-80-5	M-H	HMDB0000299	C01762		Peptides and Nucleosides	Endogenous
T3-neg	1585	Ethyl hexadecanoate	1970.1	283.265	Integrated database	373851--650452	C18H36O2	628-97-7	M-H	HMDB0029811		135636810	Lipids	Endogenous
T3-neg	1586	Muricatacin	1496.95	283.229	Integrated database	324950--566023	C17H32O3	134698-86-5	M-H	HMDB0038685		332976258	Exogenous	Exogenous
T3-neg	1587	Isooctadecanoic acid	1856.61	283.265	KEGG database	369423--642755	C18H36O2	2724-58-5	M-H	HMDB0031066	C20356	7849706	Lipids	Endogenous
T3-neg	1588	Cholesteryl laurate	1688.27	283.265	Standards database	255738--799	C39H68O2	1908-11-8	M-2H	HMDB0002262	C02530		Lipids	Endogenous
T3-neg	1589	Linoleic Acid-d4	1903.55	283.265	Integrated database	454759--776057	C18H28D4O2	79050-23-0	M-H				Lipids	Endogenous
T3-neg	1591	Stearic acid	1828.06	283.265	Standards database	228928--709	C18H36O2	57-11-4	M-H	HMDB0000827	C01530|D00119|C01530|C13961|C13966|D00119|D02184|D02189|D02523|D03310		Lipids	Endogenous
T3-neg	1592	Hexyl dodecanoate	1992.34	283.265	Integrated database	463860--789488	C18H36O2		M-H	HMDB0061946		135636805	Lipids	Endogenous
T3-neg	1593	Methyl heptadecanoate	2156.37	283.265	Integrated database	30607--53079	C18H36O2	1731-92-6	M-H			135636812	Lipids	Endogenous
T3-neg	1594	Piperine	1215.43	284.133	KEGG database	150066--261475	C17H19NO3	94-62-2	M-H	HMDB0029377	C03882		Other	Endogenous
T3-neg	1598	Myristoylglycine	1371.43	284.224	Integrated database	458839--780435	C16H31NO3		M-H	HMDB0013250			Amino acid	Endogenous
T3-neg	1599	12-hydroxyheptadecanoic acid	1517.62	285.244	Integrated database	302842--527190	C17H34O3		M-H	HMDB0061663			Lipids	Endogenous
T3-neg	1600	Hexadecanedioic acid	1448.55	285.208	Standards database	235684--729	C16H30O4	505-54-4	M-H	HMDB0000672	C19615|C08260		Lipids	Endogenous
T3-neg	1602	Luteolin	1557.59	286.043	KEGG database	50941--88516	C15H10O6	491-70-3	M-H	HMDB0005800	C01514	4680 5280445|4680|74380610	Phenylpropanoids and polyketides	Endogenous
T3-neg	1603	Tricetanidin	1597.68	286.042	Integrated database	452412--773815	C15H11O6	65618-21-5	M-H	HMDB0034043		85292446	Exogenous	Exogenous
T3-neg	1604	Rutaecarpine	265.311	286.104	KEGG database	455421--776661	C18H13N3O	84-26-4	M-H	HMDB0042010	C09238		Exogenous	Exogenous
T3-neg	1605	Lauroyl diethanolamide	1327.24	286.24	Integrated database	437871--760007	C16H33NO3	120-40-1	M-H	HMDB0032358		332977082	Lipids	Endogenous
T3-neg	1607	2,7-Naphthalenedisulfonic acid	1098.05	286.977	Integrated database	327627--570677	C10H8O6S2	97-36-9|92-41-1	M-H				Exogenous	Exogenous
T3-neg	1608	N-Desalkyl flurazepam	1532.75	287.039	Integrated database	315776--550073	C15H10ClFN2O		M-H	HMDB0061161			Exogenous	Exogenous
T3-neg	1609	Desalkylflurazepam	1499.43	287.039	Standards database	445114--1724	C15H10ClFN2O	2886-65-9	M-H				Exogenous	Exogenous
T3-neg	1610	Iprobenfos	1647.47	287.081	KEGG database	444557--766010	C13H21O3PS	26087-47-8	M-H	HMDB0031768	C15230		Exogenous	Exogenous
T3-neg	1612	Hydroxyanigorufone	1330.78	287.081	Integrated database	29766--51591	C19H12O3	56252-02-9	M-H	HMDB0034449			Benzenoids	Endogenous
T3-neg	1614	Estriol	1606.93	287.166	Standards database	213715--669	C18H24O3	50-27-1	M-H	HMDB0000153	C05141		Lipids	Endogenous
T3-neg	1615	Angeloylsenkyunolide F	556.136	287.126	Integrated database	82645--143694	C17H20O4	112899-64-6	M-H	HMDB0039858			Exogenous	Exogenous
T3-neg	1618	GYY 4137	1436.81	288.035	Integrated database	436631--758854	C11H16NO2PS2	106740-09-4	M-H				Exogenous	Exogenous
T3-neg	1619	Dihydrokaempferol	1494.62	288.055	KEGG database	197983--344814	C15H12O6	480-20-6	M-H	HMDB0030847|HMDB0125362	C00974		Phenylpropanoids and polyketides	Endogenous
T3-neg	1620	Opthalmic acid	207.667	288.121	Standards database	61748--201	C11H19N3O6	495-27-2	M-H	HMDB0005765	C21016		Amino acid	Endogenous
T3-neg	1622	N-(3-Indoleacetyl)-DL-aspartic acid	1152.13	289.074	Standards database	320330--956	C14H14N2O5	32449-99-3	M-H				Amino acid	Endogenous
T3-neg	1624	α-Cotonefuran	291.228	289.069	KEGG database	275050--478635	C15H14O6	93973-22-9	M-H	HMDB0030144	C08739		Exogenous	Exogenous
T3-neg	1630	N-γ-Glutamyl-S-propylcysteine	641.775	291.1	Integrated database	145855--254227	C11H20N2O5S	91212-00-9	M-H	HMDB0039096			Peptides and Nucleosides	Endogenous
T3-neg	1631	Androstanediol	1740.9	291.234	KEGG database	463620--789068	C19H32O2	5856-10-0|25126-76-5|571-20-0|1852-53-5	M-H	HMDB0000383|HMDB0000493|HMDB0000554|HMDB0060437|HMDB0000495	C07632|C12525|C03852	24702286|24702285|85300787	Lipids	Endogenous
T3-neg	1633	N-(1-Deoxy-1-fructosyl)isoleucine	399.124	292.141	Integrated database	341658--594935	C12H23NO7	87304-79-8	M-H	HMDB0039780			Amino acid	Endogenous
T3-neg	1636	Proparacaine	1648.74	293.18	KEGG database	84734--147372	C16H26N2O3	499-67-2	M-H	HMDB0014945	C07383		Exogenous	Exogenous
T3-neg	1637	Phytuberin	1578.57	293.18	KEGG database	390073--678693	C17H26O4	37209-50-0	M-H	HMDB0035754	C09709		Exogenous	Exogenous
T3-neg	1638	6-Gingerol	1768.8	293.18	Standards database	161842--518	C17H26O4	23513-14-6	M-H				Benzenoids	Endogenous
T3-neg	1639	Sulfaethoxypyridazine	451.181	293.071	Standards database	457083--2432	C12H14N4O3S	963-14-4	M-H				Benzenoids	Endogenous
T3-neg	1640	Sodium Tetradecyl Sulfate	1623.63	293.18	Integrated database	312612--544472	C14H30O4S	1191-50-0	M-H	HMDB0014607			Exogenous	Exogenous
T3-neg	1641	D-Norvaline	1733.06	293.18	Standards database	3000033--2547	C5H11NO2	2013-12-9	2M+Hac-H				Amino acid	Endogenous
T3-neg	1643	L-Norvaline	2155.11	293.179	KEGG database	105260--182898	C5H11NO2	72-18-4|6600-40-4|760-78-1|2013-12-9	2M+Hac-H	HMDB0000883|HMDB0013716	C00183|C01826|C01799|C00183 D00039	4949|3483|24701170|85291369	Amino acid	Endogenous
T3-neg	1644	9-Oxoode	1476.05	293.213	Standards database	124164--399	C18H30O3	54232-59-6	M-H		C14766		Lipids	Endogenous
T3-neg	1645	9(S)-HOT	1654.17	293.213	KEGG database	251923--438361	C18H30O3	89886-42-0	M-H	HMDB0031934	C16326	24701207	Lipids	Endogenous
T3-neg	1646	13-OxoODE	1428.27	293.213	KEGG database	66468--115262	C18H30O3	54739-30-9	M-H	HMDB0004668	C14765	24701199	Lipids	Endogenous
T3-neg	1650	Caffeoyl aspartic acid	1406.46	294.065	Integrated database	401337--698196	C13H13NO7	860295-20-1	M-H	HMDB0029294			Amino acid	Endogenous
T3-neg	1651	Gyrocyanin	630.417	295.062	Integrated database	449189--770655	C17H12O5	52591-12-5	M-H	HMDB0034126			Exogenous	Exogenous
T3-neg	1653	13-HODE	1485.84	295.228	KEGG database	24608--42641	C18H32O3	29623-28-7|5204-88-6|18104-45-5	M-H	HMDB0004667|HMDB0006939|HMDB0112194|HMDB0061708	C14762	24701214|135636138|135636212|135636139	Lipids	Endogenous
T3-neg	1654	4-Prenylresveratrol	821.859	295.13	KEGG database	362918--631669	C19H20O3	61517-87-1	M-H	HMDB0038784	C10285	74382047	Exogenous	Exogenous
T3-neg	1655	Vernolic acid	1751.58	295.228	KEGG database	448581--770071	C18H32O3	503-07-1	M-H	HMDB0004702	C08368|C14826	135636266|24701217	Exogenous	Exogenous
T3-neg	1656	Cis-10-Nonadecenoic acid	1831.01	295.265	Standards database	453722--2288	C19H36O2	73033-09-7	M-H	HMDB0013622			Lipids	Endogenous
T3-neg	1657	Acid	1842.87	295.265	KEGG database	1389525--1014896			M-H		C00174		Exogenous	Exogenous
T3-neg	1658	Panaxydol chlorohydrin	687.562	295.141	Integrated database	199189--346886	C17H25ClO2	111103-92-5	M-H				Exogenous	Exogenous
T3-neg	1659	5,5',6,6'-Tetrahydroxy-3,3'-biindolyl	75.562	295.073	Integrated database	304082--529447	C16H12N2O4		M-H	HMDB0029301			Exogenous	Exogenous
T3-neg	1661	tRNA containing 2'-O-methylguanosine	522.613	296.101	KEGG database	513520--810617	C11H16N5O8P(C5H8O6PR)n(C5H8O6PR)n		M-H		C04545		Exogenous	Exogenous
T3-neg	1662	9(S)-HODE	1652.21	296.229	KEGG database	165493--288217	C18H32O3	73543-67-6|98524-19-7	M-H	HMDB0004670|HMDB0062652	C14767	24701215|135636172|135636135	Lipids	Endogenous
T3-neg	1663	Oripavine	78.9629	296.123	KEGG database	421867--733756	C18H19NO3	467-04-9	M-H	HMDB0030251	C06175		Exogenous	Exogenous
T3-neg	1664	3-chloro-4-hydrazinophenylmethylsulfonylmethyl sulfone	1025.78	296.981	Integrated database	424290--738157	C8H11ClN2O4S2		M-H				Exogenous	Exogenous
T3-neg	1666	Mosloflavone	1547	297.153	Integrated database	276070--480370	C17H14O5		M-H			85294762	Exogenous	Exogenous
T3-neg	1667	Olomoucine	1601.51	297.154	Integrated database	7178--12476	C15H18N6O	101622-51-9	M-H	HMDB0035233			Exogenous	Exogenous
T3-neg	1668	Fumigaclavine A	1570.86	297.154	KEGG database	452964--774363	C18H22N2O2	6879-59-0	M-H	HMDB0030202	C20436		Exogenous	Exogenous
T3-neg	1669	Enterolactone	1313.04	297.117	KEGG database	31467--54577	C18H18O4	76543-15-2|78473-71-9	M-H	HMDB0006101	C18165		Exogenous	Exogenous
T3-neg	1670	Minaprine (USAN/INN)	1435.03	297.171	Integrated database	108551--188792	C17H22N4O	25905-77-5	M-H	HMDB0014943			Exogenous	Exogenous
T3-neg	1671	Irilone	1923.59	297.048	KEGG database	169825--295714	C16H10O6	41653-81-0	M-H	HMDB0033820	C10467	85293117	Exogenous	Exogenous
T3-neg	1672	Carazolol	1619.77	297.154	Standards database	450601--2065	C18H22N2O2	57775-29-8	M-H				Exogenous	Exogenous
T3-neg	1673	Iso-Olomoucine	1470.92	297.154	Integrated database	436047--758330	C15H18N6O	101622-50-8	M-H				Exogenous	Exogenous
T3-neg	1676	10-Oxooctadecanoic acid	1506.31	297.244	Integrated database	447455--768886	C18H34O3	4158-12-7	M-H	HMDB0030980		135636230	Lipids	Endogenous
T3-neg	1677	3-Hydroxy-3',4'-Dimethoxyflavone	1618.06	297.244	Integrated database	1914603--1515936	C17H14O5		M-H				Phenylpropanoids and polyketides	Endogenous
T3-neg	1678	cis-9,10-Epoxystearic acid	1588.72	297.244	KEGG database	444147--765598	C18H34O3	2443-39-2	M-H		C19418		Lipids	Endogenous
T3-neg	1679	5-Hexyltetrahydro-2-furanoctanoic acid	1521.58	297.244	Integrated database	451593--772954	C18H34O3	61781-98-4	M-H	HMDB0031127			Lipids	Endogenous
T3-neg	1680	Hydrocodone	1291.75	298.149	KEGG database	115825--201684	C18H21NO3	125-29-1|50678-79-0	M-H	HMDB0015091	C08024|D08045		Other	Endogenous
T3-neg	1682	N-cis-Caffeoyltyramine	79.4647	298.115	Integrated database	336321--585692	C17H17NO4	219773-48-5	M-H	HMDB0033026			Phenylpropanoids and polyketides	Endogenous
T3-neg	1683	Pentadecanoylglycine	1506.11	298.247	Integrated database	458840--780437	C17H33NO3		M-H	HMDB0013300			Amino acid	Endogenous
T3-neg	1684	Neopine	1460.25	298.146	KEGG database	163609--284964	C18H21NO3	467-14-1	M-H	HMDB0030248	C09594		Exogenous	Exogenous
T3-neg	1686	Adrenosterone	1364.77	299.164	Standards database	267793--824	C19H24O3	382-45-6	M-H	HMDB0006772	C05285		Lipids	Endogenous
T3-neg	1687	Bifenazate	1438.83	299.133	KEGG database	440489--762179	C17H20N2O3	149877-41-8	M-H		C18589		Benzenoids	Endogenous
T3-neg	1689	(R)-2-Hydroxystearate	1803.86	299.26	KEGG database	89828--156183	C18H36O3	629-22-1	M-H	HMDB0062549	C03042|C03045	135636179|135636104|332975961	Lipids	Endogenous
T3-neg	1690	(R)-10-Hydroxystearate	1717.18	299.26	KEGG database	198758--346132	C18H36O3	638-26-6	M-H	HMDB0037396	C03195	135636221|135636112	Lipids	Endogenous
T3-neg	1691	12-Hydroxystearic acid	1753.61	299.26	Integrated database	307371--535181	C18H36O3	106-14-9	M-H	HMDB0061706		135636114	Lipids	Endogenous
T3-neg	1692	Oxymorphone	1406.13	300.125	KEGG database	311337--542259	C17H19NO4	76-41-5	M-H	HMDB0015323	C08019		Exogenous	Exogenous
T3-neg	1693	Morphine N-oxide	1338.78	300.125	KEGG database	452067--773455	C17H19NO4	639-46-3	M-H	HMDB0029382	C11786		Lipids	Endogenous
T3-neg	1694	Fenoxycarb	1317.88	300.125	KEGG database	21384--37196	C17H19NO4	72490-01-8|79127-80-3	M-H		C11078		Exogenous	Exogenous
T3-neg	1695	Olsalazine	1556.63	301.054	KEGG database	235462--410067	C14H10N2O6	15722-48-2	M-H	HMDB0015380	C07323		Exogenous	Exogenous
T3-neg	1697	Quercetin	1007.83	300.993	Integrated database	518930--813609		117-39-5	M-H				Phenylpropanoids and polyketides	Endogenous
T3-neg	1698	Ellagic acid	1077.19	300.993	Standards database	448100--1891	C14H6O8	476-66-4	M-H	HMDB0002899	C10788		Phenylpropanoids and polyketides	Endogenous
T3-neg	1700	Malathion monocarboxylic acid	1058.65	300.993	Integrated database	463656--789138	C8H15O6PS2		M-H	HMDB0060626			Exogenous	Exogenous
T3-neg	1701	1-(2,4-Dihydroxyphenyl)-2-(3,5-dimethoxyphenyl)-1-propanone	1318.6	301.113	Integrated database	1389283--1014525	C17H18O5		M-H				Exogenous	Exogenous
T3-neg	1704	Pyrogallol-2-O-glucuronide	1629.34	301.055	Integrated database	280997--488905	C12H14O9		M-H	HMDB0060017			Carbohydrates	Endogenous
T3-neg	1706	Fludiazepam (JP17/INN)	1598.42	301.054	Integrated database	258048--448953	C16H12ClFN2O	3900-31-0	M-H	HMDB0015513	C12788		Exogenous	Exogenous
T3-neg	1708	Dibenzo[a,l]pyrene	1194.85	301.112	KEGG database	71674--124392	C24H14	191-30-0	M-H	HMDB0060116	C19174		Exogenous	Exogenous
T3-neg	1710	(+)-Pimaric acid	1724.75	301.219	KEGG database	135596--236235	C20H30O2	127-27-5	M-H		C09159		Lipids	Endogenous
T3-neg	1711	(5Z,8Z,11Z,14Z,17Z)-Icosapentaenoic acid	1636.82	301.218	KEGG database	60372--104835	C20H30O2	10417-94-4	M-H	HMDB0001999	C06428	24701125	Lipids	Endogenous
T3-neg	1712	Palustric acid	1610.61	301.218	KEGG database	138485--241136	C20H30O2	1945-53-5	M-H	HMDB0038172	C12077	173737472	Lipids	Endogenous
T3-neg	1714	Clofarabine (JAN/USAN/INN)	1647.38	302.051	Integrated database	346073--602455	C10H11ClFN5O3	123318-82-1	M-H	HMDB0014769			Exogenous	Exogenous
T3-neg	1716	6-Methylaminopurine arabinoside	1159.8	302.089	Standards database	451218--2107	C11H15N5O4	60209-41-8	M+Na-2H				Peptides and Nucleosides	Endogenous
T3-neg	1717	Hesperetin	1250.85	302.07	KEGG database	459157--780901	C16H14O6	520-33-2	M-H	HMDB0005782|HMDB0030746	C01709	74381303	Phenylpropanoids and polyketides	Endogenous
T3-neg	1721	Delphinidin	1555.84	303.057	KEGG database	449244--770716	C15H11O7	528-53-0|13270-61-6	M-H	HMDB0130399|HMDB0003074	C05908	74380556	Phenylpropanoids and polyketides	Endogenous
T3-neg	1723	omega-3 Arachidonic Acid	1717.6	303.233	Integrated database	444256--765724	C20H32O2	24880-40-8	M-H				Lipids	Endogenous
T3-neg	1724	N-Acetylaspartylglutamate	474.002	303.084	KEGG database	188907--329186	C11H16N2O8	3106-85-2	M-H	HMDB0001067	C12270		Peptides and Nucleosides	Endogenous
T3-neg	1725	7α-Hydroxydehydroepiandrosterone	2125.16	303.201	KEGG database	185239--322735	C19H28O3	53-00-9	M-H	HMDB0004611	C18045	85300795	Lipids	Endogenous
T3-neg	1727	6β-Hydroxytestosterone	2091.1	303.201	Standards database	382473--1128	C19H28O3	62-99-7	M-H	HMDB0006259	C14497		Lipids	Endogenous
T3-neg	1728	11β-Hydroxytestosterone	2073.58	303.201	Standards database	403969--1184	C19H28O3	1816-85-9	M-H	HMDB0012533	C18075		Lipids	Endogenous
T3-neg	1729	11-Ketoetiocholanolone	2103.84	303.201	Standards database	54563--176	C19H28O3	739-27-5	M-H	HMDB0006031	C14552		Lipids	Endogenous
T3-neg	1730	16α-Hydroxytestosterone	2145.89	303.201	Standards database	451848--2167	C19H28O3	63-01-4	M-H		C14600		Lipids	Endogenous
T3-neg	1731	3b,7b-Dihydroxy-5-androsten-17-one	1982.19	303.201	Standards database	185238--595	C19H28O3	2487-48-1	M-H	HMDB0004624			Lipids	Endogenous
T3-neg	1732	Metholone	1548.64	303.234	KEGG database	45768--79593	C20H32O2	58-19-5	M-H	HMDB0014996	C14605		Lipids	Endogenous
T3-neg	1734	Arachidonic acid	1574.85	303.234	Integrated database	535500--822490		506-32-1	M-H				Lipids	Endogenous
T3-neg	1735	Junicedral	1735.48	303.234	Integrated database	41625--72240	C20H32O2	70901-87-0	M-H	HMDB0036830			Exogenous	Exogenous
T3-neg	1737	Broxuridine (JAN/INN)	1216.16	304.984	Integrated database	356219--620069	C9H11BrN2O5	59-14-3	M-H				Exogenous	Exogenous
T3-neg	1738	Oxandrolone	1982.21	305.216	KEGG database	237644--413660	C19H30O3	53-39-4	M-H	HMDB0014759	C07346		Exogenous	Exogenous
T3-neg	1739	3α,11β-Dihydroxy-5α-androstane-17-one	1921.32	305.217	KEGG database	205894--358528	C19H30O3	57-61-4	M-H	HMDB0002984	C14606	85300780	Lipids	Endogenous
T3-neg	1740	Cis-8,11,14-Eicosatrienoic acid	1760.48	305.249	Standards database	25225--87	C20H34O2	1783-84-2	M-H	HMDB0002925	C03242		Lipids	Endogenous
T3-neg	1741	Icosatrienoic acid	1776.79	305.249	KEGG database	441562--763162	C20H34O2	17046-59-2	M-H	HMDB0060039	C16522	7850024|7982297	Lipids	Endogenous
T3-neg	1743	(+)-Gallocatechin	917.648	306.077	KEGG database	377367--656585	C15H14O7	970-73-0	M-H	HMDB0038365	C12127	74380563	Phenylpropanoids and polyketides	Endogenous
T3-neg	1744	5-O-Methylembelin	2029.91	307.196	KEGG database	88727--154297	C18H28O4	56005-10-8	M-H	HMDB0040867	C10373		Exogenous	Exogenous
T3-neg	1745	Cis-11,14-Eicosadienoic acid	1815.66	307.265	Standards database	383177--1130	C20H36O2	2091-39-6	M-H		C16525		Lipids	Endogenous
T3-neg	1746	Palmityl Trifluoromethyl Ketone	1694.54	307.229	Integrated database	439807--761622	C17H31F3O	141022-99-3	M-H				Other	Endogenous
T3-neg	1748	Indoxyl glucuronide	1701.98	308.08	Integrated database	101018--175547	C14H15NO7	35804-66-1	M-H	HMDB0010319	C03033		Lipids	Endogenous
T3-neg	1750	D-Ribulose 1,5-bisphosphate	1411.85	308.979	Standards database	442748--1603	C5H12O11P2	14689-84-0	M-H	HMDB0011688	C01151		Carbohydrates	Endogenous
T3-neg	1752	Demethylcitalopram	1634.45	309.146	KEGG database	451745--773108	C19H19FN2O	62498-67-3	M-H				Exogenous	Exogenous
T3-neg	1753	trans-EKODE-(E)-Ib	1694.13	309.206	Integrated database	448145--769570	C18H30O4	478931-82-7	M-H				Lipids	Endogenous
T3-neg	1754	Oleic acid methyl ester	1872.24	309.28	KEGG database	437137--759305	C19H36O2	112-62-9	M-H		C03425	332976494	Lipids	Endogenous
T3-neg	1755	(S)-Isoboldine	689.704	309.12	KEGG database	445363--766848	C19H21NO4	3019-51-0	M-H		C09541		Other	Endogenous
T3-neg	1756	Glutamyltyrosine	616.219	309.108	Integrated database	406278--706743	C14H18N2O6	3422-39-7	M-H	HMDB0028831			Peptides and Nucleosides	Endogenous
T3-neg	1757	Desogestrel	1709.43	309.223	KEGG database	258495--449702	C22H30O	54024-22-5	M-H				Lipids	Endogenous
T3-neg	1758	Sterebin A	1447.03	309.202	Integrated database	8012--13946	C18H30O4	107647-14-3	M-H	HMDB0035337			Exogenous	Exogenous
T3-neg	1759	13(S)-HPOT	1385.33	309.208	KEGG database	305968--532729	C18H30O4	67597-26-6	M-H		C04785	24701231|135636098	Lipids	Endogenous
T3-neg	1760	Imazaquin	588.942	310.116	KEGG database	455068--776333	C17H17N3O3	81335-37-7	M-H		C05076		Exogenous	Exogenous
T3-neg	1761	TRIPTOPHENOLIDE	1682.06	311.169	Integrated database	453936--775301	C20H24O3	74285-86-2	M-H				Exogenous	Exogenous
T3-neg	1763	Praziquantel	1652.5	311.17	KEGG database	449897--771367	C19H24N2O2	55268-74-1|135526-78-2	M-H	HMDB0015191	C07367|D00471		Exogenous	Exogenous
T3-neg	1764	Phytanate	1948.52	311.296	KEGG database	254511--442817	C20H40O2	14721-66-5	M-H	HMDB0000801|HMDB0062520	C01607	74382381	Lipids	Endogenous
T3-neg	1765	Ethyl stearate	1934.28	311.296	Integrated database	147899--257723	C20H40O2	111-61-5	M-H	HMDB0034156		332976420	Lipids	Endogenous
T3-neg	1767	8(R)-HPODE	1494.17	311.224	KEGG database	250213--435395	C18H32O4	143343-95-7	M-H	HMDB0004706	C14831	135636097	Lipids	Endogenous
T3-neg	1768	(±)9-HpODE	1509.41	311.223	Integrated database	449836--771308	C18H32O4	5502-91-0	M-H				Lipids	Endogenous
T3-neg	1769	9,10-DiHODE	1471.54	311.223	Integrated database	236565--411904	C18H32O4		M-H	HMDB0010221		24701224	Lipids	Endogenous
T3-neg	1770	(9Z,12Z)-(11S)-11-Hydroperoxyoctadeca-9,12-dienoic acid	1360.59	311.224	KEGG database	208511--363110	C18H32O4		M-H	HMDB0062281	C07338	135636099	Lipids	Endogenous
T3-neg	1772	(±)13-HpODE	1297.96	311.224	Integrated database	443741--765236	C18H32O4	23017-93-8	M-H				Lipids	Endogenous
T3-neg	1773	Icosanoic acid	1872.68	312.299	KEGG database	329483--573977	C20H40O2	506-30-9	2M-H	HMDB0002212	C06425	7849673	Lipids	Endogenous
T3-neg	1777	KOPARIN 2'-METHYL ETHER	1815.06	313.079	Integrated database	346204--602676	C17H14O6		M-H				Exogenous	Exogenous
T3-neg	1779	Sulfaphenazole	1924.31	313.08	Standards database	240900--747	C15H14N4O2S	526-08-9	M-H	HMDB0015667	D01954		Organic heterocyclic	Endogenous
T3-neg	1781	12,13-DHOME	1330.44	313.239	KEGG database	457617--778630	C18H34O4		M-H	HMDB0004705	C14829	135636214	Lipids	Endogenous
T3-neg	1782	FAHFA 18:0	1502.01	313.239	Integrated database	80798--140455	C18H34O4		M-H				Lipids	Endogenous
T3-neg	1783	Progesterone	1666.69	313.219	KEGG database	253005--440209	C21H30O2	57-83-0|753497-20-0	M-H	HMDB0001830	C00410	85300822	Lipids	Endogenous
T3-neg	1784	9,10-DHOME	1561.52	313.239	KEGG database	369873--643591	C18H34O4	263399-34-4	M-H	HMDB0004704|HMDB0031679	C14828	135636213|135636145	Lipids	Endogenous
T3-neg	1785	(±)12,13-DiHOME	1384.35	313.239	Integrated database	444627--766080	C18H34O4	263399-35-5	M-H				Lipids	Endogenous
T3-neg	1786	Octadecanedioic acid	1452.19	313.239	Integrated database	455897--777033	C18H34O4	871-70-5	M-H	HMDB0000782		14710828	Lipids	Endogenous
T3-neg	1787	Dibutyl sebacate (NF)	1297.84	313.239	Integrated database	219684--382844	C18H34O4	109-43-3	M-H	HMDB0041220		332976379	Lipids	Endogenous
T3-neg	1788	Avenanthramide C	1475.95	314.069	Integrated database	39362--68344	C16H13NO6		M-H	HMDB0038576			Exogenous	Exogenous
T3-neg	1793	Homoferreirin	706.128	315.097	KEGG database	116584--202947	C17H16O6	482-01-9	M-H	HMDB0030111	C10457	85293236	Exogenous	Exogenous
T3-neg	1794	Prostaglandin B2	1422.52	315.198	Standards database	213416--665	C20H30O4	13367-85-6	M-H2O-H	HMDB0004236	C05954		Lipids	Endogenous
T3-neg	1795	(9R,10R)-Dihydroxyoctadecanoic acid	1437.91	315.255	KEGG database	437876--760015	C18H36O4	120-87-6	M-H	HMDB0059633	C08314|C15988	332975976|135636222	Lipids	Endogenous
T3-neg	1796	(+)-15,16-Dihydroxyoctadecanoic acid	1451.85	315.255	Integrated database	121716--211933	C18H36O4		M-H	HMDB0031008		135636158	Lipids	Endogenous
T3-neg	1798	(3β,5α)-3-Hydroxypregn-16-en-20-one	1608	315.235	Integrated database	273418--475772	C21H32O2	566-61-0	M-H	HMDB0034369			Lipids	Endogenous
T3-neg	1800	Nilutamide	673.1	316.048	KEGG database	386686--672861	C12H10F3N3O4	63612-50-0	M-H	HMDB0014803	C08164		Exogenous	Exogenous
T3-neg	1801	Norsanguinarine	1558.35	316.067	Integrated database	449082--770551	C19H11NO4	522-30-5	M-H	HMDB0030176	C05191		Exogenous	Exogenous
T3-neg	1802	N-(1-Deoxy-1-fructosyl)histidine	1092.99	316.105	Integrated database	299432--521324	C12H19N3O7	25020-13-7	M-H	HMDB0037839			Lipids	Endogenous
T3-neg	1804	Lettowianthine	1599.1	316.067	Integrated database	459284--781132	C19H11NO4		M-H	HMDB0034923			Exogenous	Exogenous
T3-neg	1805	Dihydrosanguinarine	1629.83	316.066	KEGG database	446574--768066	C20H15NO4	3606-45-9	M-H		C05191		Exogenous	Exogenous
T3-neg	1806	Melanin	616.079	317.064	KEGG database	1389723--1014918		8049-97-6	M-H		C05606		Benzenoids	Endogenous
T3-neg	1808	Pazufloxacin mesilate	561.544	317.092	Standards database	438602--1446	C16H15FN2O4	127045-41-4	M-H		D01153		Exogenous	Exogenous
T3-neg	1810	(2E,5E,12Z,15Z)-1-Hydroxy-2,5,12,15-heneicosatetraen-4-one	1762.74	317.251	Integrated database	236170--411274	C21H34O2		M-H	HMDB0036740			Lipids	Endogenous
T3-neg	1812	N-Gluconyl ethanolamine phosphate	1520.18	318.069	Integrated database	71805--124615	C8H18NO10P	791807-20-0	M-H	HMDB0032294			organic acid	Endogenous
T3-neg	1814	Ibandronic acid (INN)	852.692	318.078	Integrated database	142079--247455	C9H23NO7P2	114084-78-5	M-H	HMDB0014848			Exogenous	Exogenous
T3-neg	1815	7-Chlorocitreosein; 2-Chloro-1,3,8-trihydroxy-6-(hydroxymethyl)-9,10-anthraquinone	1224.56	318.999	Integrated database	1389137--1014286	C15H9ClO6		M-H				Benzenoids	Endogenous
T3-neg	1816	Lorazepam (JP17/USP/INN)	199.686	319.005	Integrated database	455496--776724	C15H10Cl2N2O2	846-49-1	M-H	HMDB0014332	D00365|C07082		Exogenous	Exogenous
T3-neg	1821	Thymidine 5-monophosphate	361.668	321.05	Standards database	11316--51	C10H15N2O8P	365-07-1	M-H	HMDB0001227	C00364		Peptides and Nucleosides	Endogenous
T3-neg	1824	(±)5-HETrE	1656.5	321.244	Integrated database	456044--777166	C20H34O3	88053-46-7	M-H				organic acid	Endogenous
T3-neg	1826	[8]-Gingerol	1402.07	321.211	KEGG database	454477--775802	C19H30O4	23513-08-8|77398-92-6	M-H	HMDB0033615	C17495		Benzenoids	Endogenous
T3-neg	1827	desmethyladinazolam	610.276	322.096	Integrated database	43838--76098	C17H14ClN5		M-H	HMDB0060969			Exogenous	Exogenous
T3-neg	1829	Quinine	1630.88	323.169	KEGG database	118648--206613	C20H24N2O2	130-95-0	M-H	HMDB0014611	C06526		Other	Endogenous
T3-neg	1831	2,3-Epoxymenaquinone	1649.86	323.169	Integrated database	416144--723904	C21H24O3		M-H	HMDB0060359			Lipids	Endogenous
T3-neg	1834	FA 21:1	1892.9	323.296	Integrated database	251018--436810	C21H40O2		M-H				Lipids	Endogenous
T3-neg	1835	Cibaric acid	1730.44	323.191	Integrated database	110613--192486	C18H28O5	130523-93-2	M-H	HMDB0038580		173737424	Exogenous	Exogenous
T3-neg	1837	(±)15-HEDE	1567.09	323.26	Integrated database	454437--775766	C20H36O3	77159-57-0	M-H				Lipids	Endogenous
T3-neg	1839	Etonogestrel (USAN/INN)	1476.11	323.203	Integrated database	449576--771054	C22H28O2	54048-10-1	M-H				Exogenous	Exogenous
T3-neg	1840	11(S)-HEDE	1609.46	323.26	Integrated database	927443--999717	C20H36O3		M-H				Lipids	Endogenous
T3-neg	1844	Citrusin C	807.971	325.133	Integrated database	320282--557898	C16H22O7	18604-50-7	M-H	HMDB0038708			Exogenous	Exogenous
T3-neg	1845	2,3-Dinor-8-iso prostaglandin F2α	1393.11	325.202	KEGG database	443498--765002	C18H30O5	221664-05-7	M-H		C14794	74380288	Lipids	Endogenous
T3-neg	1846	4-(4-Hydroxyphenyl)-2-butanone glucoside	77.1893	325.126	Integrated database	39100--67960	C16H22O7	38963-94-9	M-H	HMDB0034863			Carbohydrates	Endogenous
T3-neg	1847	13-Cis-Acitretin	2041.36	325.185	Standards database	42936--139	C21H26O3	69427-46-9	M-H	HMDB0003039			Lipids	Endogenous
T3-neg	1848	Ajmaline	1998.28	325.185	KEGG database	447701--769131	C20H26N2O2	4360-12-7	M-H	HMDB0015495	C06542		Exogenous	Exogenous
T3-neg	1849	15β-Hydroxydesogestrel	1596.95	325.218	Integrated database	423624--736963	C22H30O2		M-H				Lipids	Endogenous
T3-neg	1850	3a-Hydroxydesogestrel	1543.88	325.218	Integrated database	423623--736961	C22H30O2		M-H				Lipids	Endogenous
T3-neg	1851	Avocadyne 4-acetate	1723.3	325.239	Integrated database	445120--766587	C19H34O4	28884-46-0	M-H				Exogenous	Exogenous
T3-neg	1852	Acitretin (USP/INN)	1780.17	325.185	Integrated database	42935--74519	C21H26O3	55079-83-9	M-H	HMDB0014602	D02754		Exogenous	Exogenous
T3-neg	1853	2,3-Dinor-11b-PGF2a	1246.97	325.202	Integrated database	444005--765487	C18H30O5	240405-20-3	M-H	HMDB0002277		7850333	Lipids	Endogenous
T3-neg	1855	Heneicosanoic acid	2003.06	325.312	Integrated database	1923708--1520047	C21H42O2		M-H				Lipids	Endogenous
T3-neg	1857	N-(1-Deoxy-1-fructosyl)phenylalanine	524.848	326.126	Integrated database	455922--777051	C15H21NO7	87251-83-0	M-H	HMDB0037846			Amino acid	Endogenous
T3-neg	1859	βgarin	515.695	327.096	KEGG database	42785--74277	C18H16O6	60132-69-6	M-H	HMDB0030727	C09479		Phenylpropanoids and polyketides	Endogenous
T3-neg	1861	Crocetin	1289.69	327.165	KEGG database	198337--345426	C20H24O4	27876-94-4	M-H	HMDB0035098	C08588		Lipids	Endogenous
T3-neg	1863	Docosahexaenoic acid	1574.38	327.234	Standards database	129971--426	C22H32O2	6217-54-5	M-H	HMDB0002183	C06429		Lipids	Endogenous
T3-neg	1864	Avocadene 4-acetate	1616.53	327.255	Integrated database	133495--232532	C19H36O4	59499-18-2	M-H	HMDB0031045		332976227	Exogenous	Exogenous
T3-neg	1865	2(R)-hydroxyicosanoic acid	1896.48	327.291	Integrated database	463812--789395	C20H40O3		M-H	HMDB0061659		7850170	Lipids	Endogenous
T3-neg	1866	Megestrol	1446.25	327.198	KEGG database	446457--767953	C22H30O3	3562-63-8	M-H	HMDB0014495	C07120		Lipids	Endogenous
T3-neg	1867	(S)-Reticuline	1558.16	328.163	KEGG database	448264--769710	C19H23NO4	485-19-8	M-H	HMDB0003601	C02105|C12328		Exogenous	Exogenous
T3-neg	1869	Furosemide (JP17/USP/INN)	1194.59	329.004	KEGG database	435597--757811	C12H11ClN2O5S	54-31-9	M-H	HMDB0001933	C07017|D00331		Exogenous	Exogenous
T3-neg	1870	Aflatoxin G2	957.102	329.071	KEGG database	356448--620466	C17H14O7	7241-98-7	M-H	HMDB0030475	C16754		Exogenous	Exogenous
T3-neg	1871	PQQ	301.336	328.996	KEGG database	140144--243978	C14H6N2O8	72909-34-3	M-H	HMDB0013636	C00113		Exogenous	Exogenous
T3-neg	1872	Phe-Gly-OH	488.751	329.082	Integrated database	1097405--1005436	C16H14N2O6		M-H				Peptides and Nucleosides	Endogenous
T3-neg	1873	(5Z,8Z,11Z,14Z,17Z)-Eicosapentaenoic acid ethyl ester	1603.59	329.25	KEGG database	284988--495983	C22H34O2	86227-47-6	M-H	HMDB0039530	C16184	332976414	Lipids	Endogenous
T3-neg	1875	Ethyl abietate	1626.81	329.25	Integrated database	451890--773277	C22H34O2	631-71-0	M-H	HMDB0032257			Lipids	Endogenous
T3-neg	1876	9,12,13-TriHOME	1256.47	329.234	KEGG database	131618--229353	C18H34O5		M-H	HMDB0004708	C14833	24701197	Lipids	Endogenous
T3-neg	1877	9,10,13-TriHOME	1224.26	329.234	KEGG database	169464--295084	C18H34O5	29907-57-1	M-H	HMDB0004710	C14835		Lipids	Endogenous
T3-neg	1879	2-[Octahydro-4,7-dimethyl-1-oxocyclopenta[c]pyran-3-yl]nepetalactam	1413.6	330.209	Integrated database	238706--415492	C20H29NO3	115421-74-4	M-H	HMDB0038596			Exogenous	Exogenous
T3-neg	1880	2'-Deoxyinosine 5'-phosphate	90.7638	331.046	KEGG database	204591--356322	C10H13N4O7P	3393-18-8|14999-52-1	M-H	HMDB0006555	C06196		Peptides and Nucleosides	Endogenous
T3-neg	1881	4',5,6,7,8-Pentahydroxy-3'-methoxyflavone	1500.57	331.046	Integrated database	441976--763563	C16H12O8	181020-34-8	M-H	HMDB0033648			Exogenous	Exogenous
T3-neg	1882	Patuletin	902.662	331.047	KEGG database	70431--122218	C16H12O8	519-96-0	M-H	HMDB0030802	C10118	85296649	Exogenous	Exogenous
T3-neg	1883	Laricitrin	922.51	331.047	Integrated database	1923378--1519718	C16H12O8		M-H				Exogenous	Exogenous
T3-neg	1884	3-Hydroxy-1-phenyl-1-hexadecanone	1796.63	331.265	Integrated database	459336--781236	C22H36O2		M-H	HMDB0035677			Lipids	Endogenous
T3-neg	1887	1-Hydroxy-1-phenyl-3-hexadecanone	1657.33	331.265	Integrated database	285968--497720	C22H36O2		M-H	HMDB0035676			Lipids	Endogenous
T3-neg	1889	Flurtamone	1677.8	332.083	Integrated database	173655--302371	C18H14F3NO2	96525-23-4	M-H				Exogenous	Exogenous
T3-neg	1893	2-Methyl-1,4-naphthalenediol bis(dihydrogen phosphate)	1192.78	332.997	Integrated database	76919--133579	C11H12O8P2	84-98-0	M-H	HMDB0032721			Benzenoids	Endogenous
T3-neg	1895	13,16,19-Docosatrienoic acid	1845.99	333.281	KEGG database	344158--599152	C22H38O2	28845-86-5	M-H	HMDB0002823	C16534	7982326|7982327	Lipids	Endogenous
T3-neg	1897	Prostaglandin D2	1494.64	333.206	Standards database	447458--1854	C20H32O5	41598-07-6	M-H2O-H	HMDB0001403	C00696		Lipids	Endogenous
T3-neg	1899	Sulfanitran	610.32	334.058	Standards database	438093--1413	C14H13N3O5S	122-16-7	M-H		D05951		Exogenous	Exogenous
T3-neg	1901	S-Nitrosoglutathione	1648.12	335.074	Integrated database	34449--59844	C10H16N4O7S	57564-91-7	M-H	HMDB0004645			Peptides and Nucleosides	Endogenous
T3-neg	1902	Isolinderanolide	1790.82	335.26	Integrated database	17223--30064	C21H36O3	139559-06-1	M-H	HMDB0038105			Exogenous	Exogenous
T3-neg	1903	(13Z,16Z)-Docosadienoic acid	1899.43	335.297	KEGG database	31594--54783	C22H40O2		M-H	HMDB0062219	C16533	7849999|7982324	Lipids	Endogenous
T3-neg	1904	FA 22:2	1913.04	335.297	Integrated database	294613--512985	C22H40O2		M-H				Lipids	Endogenous
T3-neg	1907	11β-Prostaglandin F2α	1561.48	335.221	Standards database	447030--1828	C20H34O5	38432-87-0	M-H2O-H		C05959		Lipids	Endogenous
T3-neg	1908	3-Indole carboxylic acid glucuronide	722.582	336.074	Integrated database	458832--780423	C15H15NO8		M-H	HMDB0013189			Lipids	Endogenous
T3-neg	1910	Linoleoyl glycine	1605.01	336.255	Integrated database	444882--766335	C20H35NO3	2764-03-6	M-H				Amino acid	Endogenous
T3-neg	1913	Famotidine (JP17/USP/INN)	1003.03	337.04	Integrated database	384309--668741	C8H15N7O2S3	76824-35-6	M-H	HMDB0001919	C06994		Exogenous	Exogenous
T3-neg	1915	5-Coumaroyl quinic acid	757.657	337.004	Integrated database	1920966--1518382	C16H18O8		M-H				Other	Endogenous
T3-neg	1916	18-carboxy dinor Leukotriene B4	1479.93	337.17	Integrated database	386482--672537	C18H26O6		M-H	HMDB0062301			Lipids	Endogenous
T3-neg	1918	α-Santalyl phenylacetate	1594.35	337.218	Integrated database	52282--90854	C23H30O2		M-H	HMDB0037210			Lipids	Endogenous
T3-neg	1920	Aspidospermatine	1525.8	337.201	KEGG database	450643--772039	C21H26N2O2	5794-14-9	M-H	HMDB0030358	C09041		Other	Endogenous
T3-neg	1921	Omega-Carboxy-trinor-leukotriene B4	1630.81	337.17	Integrated database	386481--672535	C18H26O6		M-H	HMDB0013032			Lipids	Endogenous
T3-neg	1922	Dodecyl gallate	1982.96	337.207	Integrated database	258859--450379	C19H30O5	1166-52-5	M-H	HMDB0038720			Benzenoids	Endogenous
T3-neg	1923	Idebenone (JAN/USAN/INN)	1461	337.205	Integrated database	450710--772108	C19H30O5	58186-27-9	M-H				Exogenous	Exogenous
T3-neg	1924	8,9-DHET	1544.9	337.239	KEGG database	442450--763999	C20H34O4	192461-96-4	M-H	HMDB0002311	C14773	4266102	Lipids	Endogenous
T3-neg	1926	6-Hydroxy-5-methoxyindole glucuronide	759.291	338.089	Integrated database	155597--271102	C15H17NO8	77463-72-0|77463-71-9	M-H	HMDB0010362|HMDB0010363	C03033		Carbohydrates	Endogenous
T3-neg	1930	4',7-Dihydroxy-2'-methoxy-3'-prenylisoflavan	1440.9	339.161	Integrated database	416439--724390	C21H24O4	56257-28-4	M-H	HMDB0034010		85293484	Exogenous	Exogenous
T3-neg	1934	Citalopram N-oxide	1309.74	339.161	KEGG database	451928--773317	C20H21FN2O2	63284-72-0	M-H				Exogenous	Exogenous
T3-neg	1935	Bisphenol A diglycidyl ether	733.85	339.167	KEGG database	107469--186880	C21H24O4	1675-54-3	M-H	HMDB0032737	C14348		Exogenous	Exogenous
T3-neg	1936	Norethindrone acetate	1948.5	339.201	KEGG database	448767--770244	C22H28O3	51-98-9	M-H		C08152		Lipids	Endogenous
T3-neg	1937	14,19-Dihydroaspidospermatine	1466.87	339.217	Integrated database	94156--163735	C21H28N2O2		M-H	HMDB0030359			Other	Endogenous
T3-neg	1938	Plastoquinone 3	1769.76	339.233	Integrated database	437560--759716	C23H32O2	1168-52-1	M-H	HMDB0033786			Exogenous	Exogenous
T3-neg	1939	1,1'-[1,11-Undecanediylbis(oxy)]bisbenzene	1385.28	339.235	Integrated database	426743--742440	C23H32O2	141620-04-4	M-H	HMDB0039762			Exogenous	Exogenous
T3-neg	1940	12-epi Leukotriene B4-d4	1604.54	339.255	Integrated database	589331--822573	C20H28D4O4		M-H				Lipids	Endogenous
T3-neg	1941	Piperochromenoic acid	1856.99	339.201	Integrated database	144778--252248	C22H28O3	110979-01-6	M-H	HMDB0040635			Exogenous	Exogenous
T3-neg	1942	Perindoprilat	2120.02	339.201	Integrated database	177567--309293	C17H28N2O5		M-H	HMDB0060574			Exogenous	Exogenous
T3-neg	1945	6-(α-D-Glucosaminyl)-1D-myo-inositol	1342.28	340.123	KEGG database	16657--29029	C12H23NO10		M-H	HMDB0011668	C15658		Carbohydrates	Endogenous
T3-neg	1946	N-Palmitoyl GABA	1688.77	340.286	Integrated database	399692--695341	C20H39NO3		M-H	HMDB0062338		123060518	Amino acid	Endogenous
T3-neg	1947	Stearoylglycine	1746.79	340.286	Integrated database	301445--524794	C20H39NO3		M-H	HMDB0013308		74380327	Amino acid	Endogenous
T3-neg	1948	CAY10580	1535.02	340.25	Integrated database	452128--773510	C19H35NO4	64054-40-6	M-H				Exogenous	Exogenous
T3-neg	1949	53FTA	1059.7	341.005	Integrated database	456531--777570	C8H5F11O2	914637-49-3	M-H				Exogenous	Exogenous
T3-neg	1950	Turanose	958.328	341.116	KEGG database	262966--457424	C12H22O11	547-25-1	M-H	HMDB0011740	C19636		Exogenous	Exogenous
T3-neg	1952	7-(4-Hydroxy-3-methoxyphenyl)-5-methoxy-1-phenyl-3-heptanone	1621.32	341.18	Integrated database	387939--675006	C21H26O4	83161-95-9	M-H	HMDB0029525			Exogenous	Exogenous
T3-neg	1953	2,3-dinor, 6-keto-PGF1α	1786.79	341.205	Integrated database	841532--993323	C18H30O6		M-H				Lipids	Endogenous
T3-neg	1955	Trimethylsilyl heptadecanoic acid	1805.23	341.286	Integrated database	84541--147010	C20H42O2Si	55517-58-3	M-H	HMDB0094683			Other	Endogenous
T3-neg	1956	FAHFA 20:0	1667.5	341.271	Integrated database	23600--40973	C20H38O4		M-H				Lipids	Endogenous
T3-neg	1957	Melibiose	1162.48	341.116	Integrated database	1923730--1520069	C12H22O11		M-H				Carbohydrates	Endogenous
T3-neg	1958	13-Hydroxy-9-methoxy-10-oxo-11-octadecenoic acid	1857.61	341.224	Integrated database	325217--566496	C19H34O5	150147-08-3	M-H	HMDB0040901		173737423	Lipids	Endogenous
T3-neg	1959	Propylene glycol stearate	1796.83	341.307	Integrated database	439030--760988	C21H42O3	1323-39-3	M-H	HMDB0029764		332976523	Lipids	Endogenous
T3-neg	1960	(-)-Usnic acid	1016.98	343.087	KEGG database	451562--772917	C18H16O7	6159-66-6	M-H		C10101	74382030	Benzenoids	Endogenous
T3-neg	1962	Aflatoxin G2a	942.743	345.062	Integrated database	205011--357018	C17H14O8	20421-10-7	M-H	HMDB0030476			Exogenous	Exogenous
T3-neg	1963	Aflatoxin B1 diol	901.602	345.06	KEGG database	448652--770137	C17H14O8	50668-79-6	M-H	HMDB0060430	C19588		Exogenous	Exogenous
T3-neg	1964	Limocitrin	1433.8	345.062	Integrated database	37614--65435	C17H14O8	489-33-8	M-H	HMDB0029516		85296904	Exogenous	Exogenous
T3-neg	1965	ent-17-Acetoxy-16b-kauran-19-al	1618.14	345.244	Integrated database	447486--768926	C22H34O3	41756-46-1	M-H	HMDB0036722			Exogenous	Exogenous
T3-neg	1966	Spinacetin	1493.72	345.062	Integrated database	386195--672012	C17H14O8	3153-83-1	M-H	HMDB0030587		85296658	Exogenous	Exogenous
T3-neg	1967	5-(Heptadec-12-enyl)resorcinol	1835.85	345.281	KEGG database	30715--53273	C23H38O2	103462-06-2	M-H	HMDB0038527	C10802		Exogenous	Exogenous
T3-neg	1968	2-Hydroxy-dAMP	1559.86	346.058	KEGG database	463435--788713	C10H14N5O7P		M-H	HMDB0059594	C19970		Peptides and Nucleosides	Endogenous
T3-neg	1969	5'-Hydroxypiroxicam	1598.26	346.058	Integrated database	454484--775813	C15H13N3O5S	77459-78-0	M-H	HMDB0014096			Exogenous	Exogenous
T3-neg	1970	3'-AMP	1628.9	346.058	KEGG database	117671--204868	C10H14N5O7P	84-21-9	M-H	HMDB0003540	C01367		Peptides and Nucleosides	Endogenous
T3-neg	1972	Adenosine 2'-phosphate	1519.8	346.058	KEGG database	224129--390460	C10H14N5O7P	130-49-4	M-H	HMDB0011617	C00946		Carbohydrates	Endogenous
T3-neg	1974	17α,21-Dihydroxypregnenolone	1665.77	347.224	KEGG database	71259--123697	C21H32O4	1167-48-2	M-H	HMDB0006762|HMDB0000382	C05487	85300804	Lipids	Endogenous
T3-neg	1976	Dodecyl glucoside	1787.07	347.238	Integrated database	450926--772318	C18H36O6	59122-55-3	M-H				Lipids	Endogenous
T3-neg	1977	11β,21-Dihydroxy-5β-pregnane-3,20-dione	1637.25	347.224	KEGG database	450276--771693	C21H32O4	566-01-8	M-H	HMDB0006757	C05475	85300851	Lipids	Endogenous
T3-neg	1978	7'-Carboxy-α-chromanol	1690.82	347.224	Integrated database	266173--463011	C21H32O4		M-H	HMDB0012848			Organic heterocyclic	Endogenous
T3-neg	1979	Cephradine	1673.18	348.093	KEGG database	247523--430652	C16H19N3O4S	38821-53-3	M-H	HMDB0015428	C06897		Exogenous	Exogenous
T3-neg	1980	Apigenin 7-sulfate	938.215	349.004	Integrated database	312027--543391	C15H10O8S	56857-56-8	M-H	HMDB0037851		85294094	Phenylpropanoids and polyketides	Endogenous
T3-neg	1981	strychnine N-oxide	1417.75	349.156	Integrated database	827173--992881	C21H22N2O3		M-H				Other	Endogenous
T3-neg	1982	Tetrahydro-11-deoxycortisol	1723.73	349.239	Standards database	310978--916	C21H34O4	68-60-0	M-H	HMDB0005972	C14594		Lipids	Endogenous
T3-neg	1983	Prostaglandin D3	1941.84	349.207	KEGG database	453514--774879	C20H30O5	71902-47-1	M-H	HMDB0003034	C13802	4266058	Lipids	Endogenous
T3-neg	1984	Tetrahydrocorticosterone	1619.21	349.237	Standards database	452811--2217	C21H34O4	68-48-2	M-H				Lipids	Endogenous
T3-neg	1986	Meloxicam	706.121	350.033	KEGG database	428522--745458	C14H13N3O4S2	71125-38-7|133687-22-6	M-H	HMDB0014952	C08169		Exogenous	Exogenous
T3-neg	1988	Dipivefrin	1371.61	350.196	KEGG database	177334--308897	C19H29NO5	52365-63-6	M-H	HMDB0014592	C06963		Exogenous	Exogenous
T3-neg	1991	3-[(1E)-3,4-Dihydroxy-3,5-dimethyl-1-hepten-1-yl]-7,8-dihydroxy-7-methyl-1,7,8,8a-tetrahydro-6H-isochromen-6-one	1504.41	351.186	Integrated database	1389135--1014282	C19H28O6		M-H				Exogenous	Exogenous
T3-neg	1992	Daphnoretin	133.091	351.058	KEGG database	74850--129953	C19H12O7	2034-69-7	M-H		C09216		Exogenous	Exogenous
T3-neg	1994	FAHFA 21:2	1747.11	351.255	Integrated database	56767--98542	C21H36O4		M-H				Lipids	Endogenous
T3-neg	1997	Cyclovariegatin	610.922	353.038	Integrated database	410504--714022	C18H10O8	55692-59-6	M-H	HMDB0029682			Exogenous	Exogenous
T3-neg	2000	1-Methoxyphaseollidin	735.628	353.146	Integrated database	399088--694355	C21H22O5	65428-13-9	M-H	HMDB0029319		85293414	Exogenous	Exogenous
T3-neg	2001	Valganciclovir (INN)	1762.76	353.165	Integrated database	357094--621584	C14H22N6O5	175865-60-8	M-H	HMDB0015548	D02495		Exogenous	Exogenous
T3-neg	2002	Flumioxazin	78.8188	353.091	KEGG database	436258--758519	C19H15FN2O4	103361-09-7	M-H				Exogenous	Exogenous
T3-neg	2004	6-Hydroxy-8-tricosanone	2116.23	353.344	Integrated database	459328--781220	C23H46O2		M-H	HMDB0035638			Lipids	Endogenous
T3-neg	2005	8-Hydroxy-6-tricosanone	2100.91	353.344	Integrated database	174342--303572	C23H46O2		M-H	HMDB0035642			Lipids	Endogenous
T3-neg	2006	6-Hydroxy-4-tricosanone	2140.46	353.344	Integrated database	241100--419492	C23H46O2		M-H	HMDB0035650			Lipids	Endogenous
T3-neg	2009	Gingerenone A	434.269	355.163	KEGG database	438694--760719	C21H24O5	128700-97-0	M-H	HMDB0035403	C10460		Exogenous	Exogenous
T3-neg	2010	4-O-Methylgalactinol	83.8452	355.125	Integrated database	261598--455090	C13H24O11	75589-40-1	M-H	HMDB0033558			Carbohydrates	Endogenous
T3-neg	2015	3-(2-Heptenyloxy)-2-hydroxypropyl undecanoate	1715.9	355.286	Integrated database	459261--781091	C21H40O4		M-H	HMDB0034031			Exogenous	Exogenous
T3-neg	2016	FAHFA 21:0	1872.23	355.287	Integrated database	232182--404301	C21H40O4		M-H				Lipids	Endogenous
T3-neg	2017	Stearoyllactic acid	1895.37	355.287	Integrated database	232183--404303	C21H40O4	4253-64-9	M-H	HMDB0033372		332976535	Lipids	Endogenous
T3-neg	2018	2(R)-hydroxydocosanoic acid	1933.39	355.323	Integrated database	258320--449424	C22H44O3		M-H	HMDB0061660		7850174	Lipids	Endogenous
T3-neg	2019	6-Acetyl-10b-hydroxy-3-isobutyl-6,10b,11,11a-tetrahydro-2H-pyrazino[1',2':1,5]pyrrolo[2,3-b]indole-1,4(3H,5aH)-dione	1416	356.164	Integrated database	1389503--1014873	C19H23N3O4		M-H				Organic heterocyclic	Endogenous
T3-neg	2022	5-Methoxy-galloyl-1,4-galactarolactone	1598.35	357.043	Integrated database	259703--451856	C14H14O11		M-H	HMDB0037203			Benzenoids	Endogenous
T3-neg	2023	Prednisone	1583.38	357.175	KEGG database	378881--659232	C21H26O5	53-03-2	M-H	HMDB0014773	C07370	85300843	Lipids	Endogenous
T3-neg	2024	2-Galloyl-1,4-galactarolactone methyl ester	1493.75	357.043	Integrated database	459379--781321	C14H14O11		M-H	HMDB0037200			Benzenoids	Endogenous
T3-neg	2025	Tetracosapentaenoic acid (24:5n-3)	1831.14	357.281	Integrated database	165987--289083	C24H38O2		M-H	HMDB0006323		123060143	Lipids	Endogenous
T3-neg	2026	SB 939	1640.38	357.224	Integrated database	456689--777714	C20H30N4O2	929016-96-6	M-H				Exogenous	Exogenous
T3-neg	2027	ISOXAFLUTOLE	1558.04	358.039	Integrated database	196318--341912	C15H12F3NO4S	141112-29-0	M-H				Exogenous	Exogenous
T3-neg	2028	Tiazuril (USAN/INN)	1597.81	358.039	Integrated database	399460--694940	C17H14ClN3O2S	35319-70-1	M-H	HMDB0031833			Exogenous	Exogenous
T3-neg	2032	Thymonin	1702.81	359.078	KEGG database	454372--775704	C18H16O8	76844-67-2	M-H	HMDB0037334	C10191	85295137	Phenylpropanoids and polyketides	Endogenous
T3-neg	2033	Cortisone	1661.75	359.176	Standards database	133928--439	C21H28O5	53-06-5	M-H	HMDB0002802	C00762		Lipids	Endogenous
T3-neg	2034	Tetracosatetraenoic acid (24:4n-6)	1873.07	359.297	Integrated database	139680--243145	C24H40O2		M-H	HMDB0006246|HMDB0006516		85291282|123060141	Lipids	Endogenous
T3-neg	2038	2-O-Galloylgalactaric acid	81.8553	361.035	Integrated database	91284--158724	C13H14O12		M-H	HMDB0036932			Carbohydrates	Endogenous
T3-neg	2039	3-Amino-3-(4-hydroxyphenyl)-propionic acid	271.333	361.141	Standards database	451274--2115	C9H11NO3	6049-54-3	2M-H				Phenylpropanoids and polyketides	Endogenous
T3-neg	2041	Lycopersiconolide	1647.27	361.239	Integrated database	177155--308565	C22H34O4	110612-29-8	M-H	HMDB0033677			Exogenous	Exogenous
T3-neg	2042	Annoglabasin B	1534.97	361.239	Integrated database	422272--734509	C22H34O4	205312-86-3	M-H	HMDB0033398			Exogenous	Exogenous
T3-neg	2043	Epoxysiderol	1590.18	361.24	Integrated database	406078--706400	C22H34O4	22338-62-1	M-H	HMDB0036704			Exogenous	Exogenous
T3-neg	2044	(Z)-2,4-Dihydroxy-6-(8-pentadecenyl)benzoic acid	1672.78	361.239	Integrated database	451674--773033	C22H34O4	62071-06-1	M-H	HMDB0039226			Benzenoids	Endogenous
T3-neg	2045	Triton X-100	1926.21	361.312	KEGG database	456261--777356	C14H22O(C2H4O)n	9002-93-1	M-H		C11623		Exogenous	Exogenous
T3-neg	2046	Precursor Z	673.259	362.054	KEGG database	463448--788737	C10H14N5O8P		M-H	HMDB0059639	C18239		Exogenous	Exogenous
T3-neg	2049	N-palmitoyl taurine	1986.28	362.238	Integrated database	455410--776655	C18H37NO4S	83982-06-3	M-H				Lipids	Endogenous
T3-neg	2050	Talinolol (INN)	1535.4	362.243	Integrated database	149435--260400	C20H33N3O3	57460-41-0	M-H	HMDB0042020			Exogenous	Exogenous
T3-neg	2051	Gibberellin A100	1651.95	363.177	Integrated database	9362--16321	C20H28O6		M-H	HMDB0041348			Exogenous	Exogenous
T3-neg	2053	N-Acetylmuramoyl-Ala	87.1545	363.142	KEGG database	38124--66274	C14H24N2O9		M-H	HMDB0060494	C02999		Carbohydrates	Endogenous
T3-neg	2056	Quinestrol	1587.01	363.234	KEGG database	218506--380812	C25H32O2	152-43-2	M-H				Exogenous	Exogenous
T3-neg	2059	Aegle marmelos Alkaloid C	1143.12	364.182	Integrated database	138505--241165	C23H27NO3	70546-92-8	M-H	HMDB0040775			Exogenous	Exogenous
T3-neg	2060	1-(5'-Phosphoribosyl)-5-formamido-4-imidazolecarboxamide	921.584	365.052	KEGG database	438799--760808	C10H15N4O9P	13018-54-7	M-H	HMDB0001439	C04734		Exogenous	Exogenous
T3-neg	2061	Bufotenine O-glucoside	781.895	365.173	Integrated database	1696--2959	C18H26N2O6	64656-15-1	M-H	HMDB0029564			Exogenous	Exogenous
T3-neg	2062	Luteolin 4'-sulfate	1139.12	365.005	Integrated database	130778--227879	C15H10O9S	60889-07-8	M-H	HMDB0038471		85294399	Phenylpropanoids and polyketides	Endogenous
T3-neg	2063	Luteolin 7-sulfate	1074.28	365.005	Integrated database	169142--294528	C15H10O9S	56857-57-9	M-H	HMDB0038472		85294397	Phenylpropanoids and polyketides	Endogenous
T3-neg	2064	JWH 018 2-hydroxyindole metabolite-d9	1815.66	365.223	Integrated database	1372028--1013816	C24H14D9NO2		M-H				Exogenous	Exogenous
T3-neg	2065	Semilepidinoside B	612.82	365.136	Integrated database	459236--781045	C17H22N2O7		M-H	HMDB0033108			Exogenous	Exogenous
T3-neg	2066	Tetrahydropentoxyline	487.294	365.137	Integrated database	107518--186962	C17H22N2O7	154204-09-8	M-H	HMDB0029992|HMDB0012492			Other	Endogenous
T3-neg	2067	Cortolone	1623.24	365.237	KEGG database	80057--139083	C21H34O5	516-42-7	M-H	HMDB0003128|HMDB0013221	C05481		Lipids	Endogenous
T3-neg	2068	5,7-Tetracosanedione	2079.79	365.343	Integrated database	77997--135517	C24H46O2		M-H	HMDB0035562			Other	Endogenous
T3-neg	2069	7,9-Tetracosanedione	2099.12	365.344	Integrated database	289422--503935	C24H46O2		M-H	HMDB0035560			Other	Endogenous
T3-neg	2070	4,6-Tetracosanedione	2057.95	365.344	Integrated database	16537--28827	C24H46O2		M-H	HMDB0035563			Other	Endogenous
T3-neg	2071	Cefaclor	544.997	366.028	KEGG database	243039--422798	C15H14ClN3O4S	53994-73-3	M-H	HMDB0014971	C06877		Exogenous	Exogenous
T3-neg	2072	Chlormerodrin	1042.2	367.005	Integrated database	451641--773002	C5H11ClHgN2O2	62-37-3	M-H	HMDB0014674			Exogenous	Exogenous
T3-neg	2073	Dehydroepiandrosterone sulfate	813.689	367.162	KEGG database	454695--775991	C19H28O5S	651-48-9|78590-17-7	M-H	HMDB0001032	C04555	49703781	Lipids	Endogenous
T3-neg	2074	12'-Apo-b-carotene-3,12'-diol	1710.83	367.265	Integrated database	385532--670914	C25H36O2	120021-87-6	M-H	HMDB0036054			Lipids	Endogenous
T3-neg	2075	(R)-3,4-Dihydro-2-(4,8,12-trimethyl-3,7,11-tridecatrienyl)-2H-1-benzopyran-6-ol	1776.99	367.267	Integrated database	359726--626214	C25H36O2		M-H	HMDB0036013			Exogenous	Exogenous
T3-neg	2076	Amidosulfuron	1560.13	368.039	KEGG database	437980--760098	C9H15N5O7S2	120923-37-7	M-H		C10933		Exogenous	Exogenous
T3-neg	2080	Sedoheptulose 1,7-bisphosphate	1297.58	368.996	KEGG database	455099--776365	C7H16O13P2	815-91-8	M-H	HMDB0060274	C00447		Carbohydrates	Endogenous
T3-neg	2082	17-phenyl trinor-13,14-dihydro Prostaglandin A2	1762.79	369.215	Integrated database	438802--760813	C23H30O4	130209-80-2	M-H				Lipids	Endogenous
T3-neg	2083	FAHFA 22:0	1882.59	369.302	Integrated database	189374--329951	C22H42O4		M-H				Lipids	Endogenous
T3-neg	2086	SU 6656	1709.83	370.132	Integrated database	445858--767351	C19H21N3O3S	330161-87-0	M-H				Exogenous	Exogenous
T3-neg	2087	N-Methyl-14-O-demethylepiporphyroxine	1643.87	370.132	Integrated database	442090--763684	C20H21NO6	18361-67-6	M-H	HMDB0030171			Lipids	Endogenous
T3-neg	2088	4-(2-amino-3-hydroxyphenyl)-4-oxobutanoic acid O-glucoside	1683.44	370.123	Integrated database	370563--644812	C16H21NO9		M-H	HMDB0062374			Carbohydrates	Endogenous
T3-neg	2091	16-phenyl-tetranor-PGE2	1234.23	371.191	Integrated database	447004--768458	C22H28O5	38315-44-5	M-H				Lipids	Endogenous
T3-neg	2093	Calcitroic acid	1590.82	373.24	KEGG database	129962--226512	C23H34O4	71204-89-2	M-H	HMDB0006472	C18230	14715021	Lipids	Endogenous
T3-neg	2094	1-Dehydro-12-gingerdione	1612.13	373.24	Integrated database	757807--991511	C23H34O4		M-H				Phenylpropanoids and polyketides	Endogenous
T3-neg	2095	5-(12-Nonadecenyl)-1,3-benzenediol	1884.85	373.312	Integrated database	40762--70796	C25H42O2	189562-06-9	M-H	HMDB0039866			Exogenous	Exogenous
T3-neg	2097	N-Arachidonoyl-L-Alanine	1633.59	374.271	Integrated database	447273--768728	C23H37NO3	401941-73-9	M-H				Amino acid	Endogenous
T3-neg	2098	Riboflavin	794.845	375.132	KEGG database	455310--776569	C17H20N4O6	83-88-5	M-H	HMDB0000244	C00255		Organic heterocyclic	Endogenous
T3-neg	2100	[12]-Gingerdione	1657.92	375.255	Integrated database	283729--493741	C23H36O4	91815-31-5	M-H	HMDB0039278			Benzenoids	Endogenous
T3-neg	2106	Niveusin C	837.775	377.163	KEGG database	349275--608076	C20H26O7	75680-27-2	M-H	HMDB0034474	C09517		Exogenous	Exogenous
T3-neg	2110	Droperidol	1415.35	378.168	Standards database	255497--798	C22H22FN3O2	548-73-2	M-H	HMDB0014593			Exogenous	Exogenous
T3-neg	2111	Sphingosine-1-phosphate	1516.7	378.242	Standards database	444766--1711	C18H38NO5	26993-30-6	M-H	HMDB0000277	C06124		Lipids	Endogenous
T3-neg	2112	N-palmitoyl-phosphoethanolamine	1579.16	378.242	Integrated database	248251--431911	C18H38NO5P		M-H	HMDB0059630			organic acid	Endogenous
T3-neg	2113	Cyananin	1297.1	378.982	Integrated database	459411--781378	C16H10Cl2N2O5		M-H	HMDB0037985			Exogenous	Exogenous
T3-neg	2114	6-Thioxanthine 5'-monophosphate	1117.58	379.003	KEGG database	445751--767240	C10H13N4O8PS	3237-49-8	M-H	HMDB0060418	C16618		Organic heterocyclic	Endogenous
T3-neg	2115	4,11-Dichloro-5,12-dihydroquino[2,3-b]acridine-7,14-dione	1227.91	379.001	Integrated database	445494--766986	C20H10Cl2N2O2	3089-16-5	M-H	HMDB0037810			Exogenous	Exogenous
T3-neg	2116	Garcinone A	1680.07	379.157	Integrated database	19138--33341	C23H24O5	76996-29-7	M-H	HMDB0029509			Exogenous	Exogenous
T3-neg	2119	Celecoxib	1269.73	380.079	KEGG database	267291--465067	C17H14F3N3O2S	169590-42-5|184007-95-2	M-H	HMDB0005014	C07589		Exogenous	Exogenous
T3-neg	2120	Sphinganine 1-phosphate	1550.44	380.258	KEGG database	395917--688888	C18H40NO5P	19794-97-9	M-H	HMDB0001383	C01120	7850620	Lipids	Endogenous
T3-neg	2125	Quercetin 3'-sulfate	1110.4	380.999	Integrated database	190792--332450	C15H10O10S		M-H	HMDB0041770		85295969	Phenylpropanoids and polyketides	Endogenous
T3-neg	2128	Foetidin	1007.47	381.214	Integrated database	353730--615731	C24H30O4	97165-40-7	M-H	HMDB0033271			Exogenous	Exogenous
T3-neg	2131	STS-135	1605.98	381.227	Integrated database	1272407--1013459	C24H31FN2O		M-H				Exogenous	Exogenous
T3-neg	2133	Cinncassiol C3	874.397	381.196	Integrated database	44618--77512	C20H30O7	64979-94-8	M-H	HMDB0036859			Exogenous	Exogenous
T3-neg	2135	6-Hydroxy-8-pentacosanone	1907.49	381.375	Integrated database	9545--16640	C25H50O2		M-H	HMDB0035629			Lipids	Endogenous
T3-neg	2136	6-Hydroxy-4-pentacosanone	1981.63	381.375	Integrated database	58100--100830	C25H50O2		M-H	HMDB0035632			Lipids	Endogenous
T3-neg	2137	N6-Succinyl adenosine	600.462	382.102	Standards database	329261--989	C14H17N5O8	4542-23-8	M-H	HMDB0000912			Peptides and Nucleosides	Endogenous
T3-neg	2138	Dihydrozeatin-O-glucoside	1576.42	382.183	Integrated database	237205--412913	C16H25N5O6		M-H	HMDB0012214			Lipids	Endogenous
T3-neg	2139	Thimerosal	1110.06	382.996	Integrated database	908211--998976	C9H10HgO2S		M-H				Exogenous	Exogenous
T3-neg	2140	S-(5-Adenosy)-L-homocysteine	411.932	383.116	Standards database	421248--1256	C14H20N6O5S	979-92-0	M-H	HMDB0000939	C00021		Exogenous	Exogenous
T3-neg	2141	Artesunate	734.115	383.174	Integrated database	1923325--1519665	C19H28O8		M-H				Exogenous	Exogenous
T3-neg	2142	Megestrol acetate	1575.18	383.224	Standards database	259876--806	C24H32O4	595-33-5	M-H		C08151		Lipids	Endogenous
T3-neg	2143	Eleutheroside B1	76.322	383.101	Integrated database	45686--79452	C17H20O10	16845-16-2	M-H	HMDB0029549			Exogenous	Exogenous
T3-neg	2144	Cortisone 21-Acetate	773.337	383.193	Standards database	53705--174	C23H30O6	50-04-4	M-H2O-H	HMDB0015459	C08173		Lipids	Endogenous
T3-neg	2145	Armillarivin	566.191	383.195	Integrated database	156522--272724	C23H28O5	135247-97-1	M-H	HMDB0038917			Exogenous	Exogenous
T3-neg	2147	Tetrahydropersin	1808.64	383.318	Integrated database	423090--735953	C23H44O4	163955-67-7	M-H	HMDB0036344		332976274	Exogenous	Exogenous
T3-neg	2149	2-Hydroxytetracosanoic acid	2023.42	383.354	KEGG database	145408--253424	C24H48O3	544-57-0	M-H	HMDB0039540	C17873	7850177	Lipids	Endogenous
T3-neg	2150	Sulfentrazone	1403.41	384.973	KEGG database	187894--327452	C11H10Cl2F2N4O3S	122836-35-5	M-H	HMDB0034852	C11125		Organic heterocyclic	Endogenous
T3-neg	2152	Tioconazole	1077.63	384.976	KEGG database	242026--421129	C16H13Cl3N2OS	65899-73-2	M-H	HMDB0015142	C08082	10282	Exogenous	Exogenous
T3-neg	2154	Sarafloxacin (INN)	1448.52	385.133	Integrated database	367372--639324	C20H17F2N3O3	98105-99-8	M-H	HMDB0039526			Exogenous	Exogenous
T3-neg	2155	(3E)-1-Hydroxy-4-[(1R)-2,6,6-trimethyl-4-oxo-2-cyclohexen-1-yl]-3-buten-2-yl -D-glucopyranoside	1811.6	385.191	Integrated database	1389074--1014190	C19H30O8		M-H				Exogenous	Exogenous
T3-neg	2156	LPG 9:0	1097.07	385.17	Integrated database	242221--421424	C15H31O9P		M-H				Lipids	Endogenous
T3-neg	2157	Sufentanil	2149.78	385.192	KEGG database	450155--771577	C22H30N2O2S	56030-54-7	M-H	HMDB0014846	C08022		Exogenous	Exogenous
T3-neg	2158	Dihydroxycitracridone I	1736.65	386.133	Integrated database	415952--723556	C20H21NO7	161043-20-5	M-H	HMDB0031401			Exogenous	Exogenous
T3-neg	2159	VER-49009	1251.12	386.089	Integrated database	456824--777833	C19H18ClN3O4	940289-57-6	M-H				Exogenous	Exogenous
T3-neg	2160	NTP	1200.66	386.971	Integrated database	311112--541863	C6H15O13P3		M-H	HMDB0060500			Carbohydrates	Endogenous
T3-neg	2162	2-[4-(3-Hydroxypropyl)-2-methoxyphenoxy]-1,3-propanediol 1-xyloside	1592.66	387.157	Integrated database	194840--339378	C18H28O9		M-H	HMDB0041552			Exogenous	Exogenous
T3-neg	2163	Nisoldipine	1532.39	387.158	KEGG database	329548--574071	C20H24N2O6	63675-72-9	M-H	HMDB0014545	C07699		Exogenous	Exogenous
T3-neg	2164	7-Epi-12-hydroxyjasmonic acid glucoside	554.161	387.172	Integrated database	64076--111218	C18H28O9	124649-25-8	M-H	HMDB0040706			Lipids	Endogenous
T3-neg	2165	Palmitoleoyl 3-carbacyclic Phosphatidic Acid	1496.12	387.234	Integrated database	456473--777532	C20H37O5P	910228-13-6	M-H				Lipids	Endogenous
T3-neg	2167	3-keto-Digoxigenin	1765.13	387.208	Integrated database	211209--367879	C23H32O5		M-H	HMDB0060746			Exogenous	Exogenous
T3-neg	2168	Quassin	1101.03	387.186	KEGG database	49209--85461	C22H28O6	76-78-8	M-H	HMDB0036587	C08778	74382584	Exogenous	Exogenous
T3-neg	2169	Progoitrin	751.406	388.046	KEGG database	150420--262037	C11H19NO10S2	585-95-5	M-H	HMDB0034071	C08425		Exogenous	Exogenous
T3-neg	2170	Gemifloxacin	1652.15	388.137	Standards database	427862--1278	C18H20FN5O4	175463-14-6	M-H	HMDB0015286			Exogenous	Exogenous
T3-neg	2171	N-Acetylneuraminate 9-phosphate	1559.51	388.072	KEGG database	283039--492570	C11H20NO12P	37992-17-9	M-H	HMDB0004381|HMDB0006268	C06241		Carbohydrates	Endogenous
T3-neg	2173	NAGABA	1694.48	388.286	Integrated database	438666--760699	C24H39NO3	128201-89-8	M-H				Amino acid	Endogenous
T3-neg	2174	N-oleoyl taurine	1713.18	388.256	Integrated database	449176--770639	C20H39NO4S	52514-04-2	M-H				Lipids	Endogenous
T3-neg	2175	Todatriol glucoside	1708.56	389.149	Integrated database	179936--313550	C17H26O10		M-H	HMDB0037260			Exogenous	Exogenous
T3-neg	2176	1-Phosphatidyl-D-myo-inositol	751.392	389.044	KEGG database	499615--807196	C11H17O13PR2		M-H		C01194		Lipids	Endogenous
T3-neg	2177	Dopaxanthin	965.998	389.093	KEGG database	406001--706268	C18H18N2O8	71199-31-0	M-H	HMDB0012221	C08543		Amino acid	Endogenous
T3-neg	2179	Loganin	1485.04	389.143	Standards database	442171--1585	C17H26O10	18524-94-2	M-H		C01433		Exogenous	Exogenous
T3-neg	2180	RU-0211	1796.63	389.224	KEGG database	348729--607108	C20H32F2O5	333963-40-9|136790-76-6	M-H	HMDB0015180	C13707		Exogenous	Exogenous
T3-neg	2181	Monotropein	692.915	389.114	KEGG database	26907--46624	C16H22O11	5945-50-6	M-H	HMDB0035608	C09788	74382122	Lipids	Endogenous
T3-neg	2183	N-Arachidonoyl-L-Serine	1656.63	390.269	Integrated database	442248--763817	C23H37NO4	187224-29-9	M-H				Amino acid	Endogenous
T3-neg	2185	Phe4Cl-Abu-OH	921.027	391.061	Integrated database	1099343--1005847	C18H17ClN2O6		M-H				Peptides and Nucleosides	Endogenous
T3-neg	2187	3β,12β-Dihydroxy-5α-cholan-24-oic acid	1549.37	391.287	Integrated database	103183--179262	C24H40O4		M-H			7850935	Lipids	Endogenous
T3-neg	2188	3α,12β-Dihydroxy-5α-cholan-24-oic acid	1820.93	391.289	Integrated database	103177--179242	C24H40O4		M-H			7850933	Lipids	Endogenous
T3-neg	2190	Murideoxycholic acid	1515.13	391.287	KEGG database	452614--774008	C24H40O4	668-49-5	M-H	HMDB0000811	C15515	7850913	Lipids	Endogenous
T3-neg	2191	CPA(16:0/0:0)	1861.91	391.225	Integrated database	353729--615729	C19H37O6P		M-H	HMDB0007003		123060599	Lipids	Endogenous
T3-neg	2192	γ-L-Glutamyl-S-(2-carboxy-1-propyl)cysteinylglycine	566.326	392.114	Integrated database	74451--129260	C14H23N3O8S	6710-22-1	M-H	HMDB0029394			Peptides and Nucleosides	Endogenous
T3-neg	2194	Reversine	1437.96	392.217	Integrated database	452417--773820	C21H27N7O	656820-32-5	M-H				Exogenous	Exogenous
T3-neg	2195	Retreversine	1352.06	392.213	Integrated database	498308--806785	C21H27N7O		M-H				Exogenous	Exogenous
T3-neg	2196	2'-Oxoaloesol 7-glucoside	82.272	393.116	Integrated database	438697--760725	C19H22O9	128701-04-2	M-H	HMDB0035734			Exogenous	Exogenous
T3-neg	2197	Butaprost (free acid)	1101.48	393.256	Integrated database	447680--769107	C23H38O5	433219-55-7	M-H				Lipids	Endogenous
T3-neg	2198	1-(1-Alkenyl)-sn-glycero-3-phosphate	1664.72	393.243	KEGG database	491312--806631	C5H10O6PR		M-H		C15646		Lipids	Endogenous
T3-neg	2199	Orbifloxacin	1494.54	394.146	Standards database	437268--1373	C19H20F3N3O3	113617-63-3	M-H		D08299		Exogenous	Exogenous
T3-neg	2200	Ethyl 2-hydroxy-3-(3-indolyl)propanoate glucoside	630.024	394.156	Integrated database	9473--16518	C19H25NO8	143884-93-9	M-H	HMDB0034873			Lipids	Endogenous
T3-neg	2201	Prostaglandin E2 ethanolamide	1465.89	394.261	Integrated database	458826--780413	C22H37NO5		M-H	HMDB0013038			Lipids	Endogenous
T3-neg	2202	N-Oleyl-Leucine	1765.36	394.334	Integrated database	308174--536622	C24H45NO3		M-H			123060531	Amino acid	Endogenous
T3-neg	2203	Gartanin	1498.67	395.153	KEGG database	183726--320127	C23H24O6	33390-42-0	M-H	HMDB0030700	C10063		Exogenous	Exogenous
T3-neg	2205	(9S,10S)-10-Hydroxy-9-(phosphonooxy)octadecanoate	1789.34	395.23	KEGG database	300983--523993	C18H37O7P		M-H	HMDB0059632	C15989	85291221	Lipids	Endogenous
T3-neg	2206	16,16-dimethyl-6-keto Prostaglandin E1	1746.44	395.239	Integrated database	454188--775541	C22H36O6	75874-32-7	M-H				Lipids	Endogenous
T3-neg	2207	Artonin L	470.736	395.114	Integrated database	108677--189025	C22H20O7	148719-52-2	M-H	HMDB0040674		85295183	Exogenous	Exogenous
T3-neg	2209	β-Micropteroxanthin	1846.7	395.298	Integrated database	57205--99278	C27H40O2	148031-80-5	M-H	HMDB0038505			Exogenous	Exogenous
T3-neg	2210	delta-Tocotrienol	1634.21	395.296	KEGG database	177563--309287	C27H40O2	25612-59-3	M-H	HMDB0030008	C14156	85297377	Lipids	Endogenous
T3-neg	2211	6-Hydroxy-8-hexacosanone	2146.9	395.391	Integrated database	459327--781218	C26H52O2		M-H	HMDB0035628			Lipids	Endogenous
T3-neg	2212	Hexacosanoic acid	2053.76	395.391	Integrated database	377146--656145	C26H52O2	506-46-7	M-H	HMDB0002356		7849679	Lipids	Endogenous
T3-neg	2214	Drotaverine	1770.46	396.219	Integrated database	185765--323691	C24H31NO4	985-12-6	M-H	HMDB0015669			Exogenous	Exogenous
T3-neg	2215	C-6 Ceramide	1828.55	396.349	Integrated database	438362--760413	C24H47NO3	124753-97-5	M-H				Lipids	Endogenous
T3-neg	2217	Hydrocortisone	1593.03	397.17	Standards database	81051--255	C21H30O5	50-23-7	M+Cl	HMDB0000063	C00735		Lipids	Endogenous
T3-neg	2218	N5-(2-((((S)-2,3-dihydroxy-2-((S)-1-hydroxyethyl)butanoyl)oxy)methyl)phenyl)glutamine	1785.77	397.17	Integrated database	1389209--1014403	C18H26N2O8		M-H				Exogenous	Exogenous
T3-neg	2219	Kanzonol M	774.591	397.173	Integrated database	105186--182778	C23H26O6	156250-70-3	M-H	HMDB0041101			Exogenous	Exogenous
T3-neg	2220	2-Hydroxy-22-methyltetracosanoic acid	2109.95	397.37	Integrated database	44905--78018	C25H50O3	52900-16-0	M-H	HMDB0040909		332975894	Lipids	Endogenous
T3-neg	2221	(3Z)-3-[[1,6-dimethyl-2-[(1E,3E)-penta-1,3-dienyl]-4a,5,6,7,8,8a-hexahydro-2H-naphthalen-1-yl]-hydroxymethylidene]-5-(1-hydroxyethyl)pyrrolidine-2,4-dione	1414.47	398.235	Integrated database	1919659--1517735	C24H33NO4		M-H				Exogenous	Exogenous
T3-neg	2222	PG 9:0; PG 3:0-6:0	1684.1	399.148	Integrated database	1742221--1359198	C15H29O10P		M-H				Lipids	Endogenous
T3-neg	2224	Lucidone B	1451.38	399.22	Integrated database	457184--778146	C24H32O5	97653-93-5	M-H	HMDB0035834			Exogenous	Exogenous
T3-neg	2225	Cincassiol B	1811.51	399.207	Integrated database	112835--196445	C20H32O8	73599-13-0	M-H	HMDB0036855			Exogenous	Exogenous
T3-neg	2226	3-(Acetyloxy)-2-hydroxypropyl octadecanoate	1710.13	399.313	Integrated database	250091--435187	C23H44O5		M-H	HMDB0059929			Lipids	Endogenous
T3-neg	2227	Moxifloxacin	1856.86	400.17	Standards database	440580--1524	C21H24FN3O4	151096-09-2	M-H		D08237		Exogenous	Exogenous
T3-neg	2228	Shoyuflavone B	1598.26	401.049	Integrated database	411861--716419	C19H14O10	190712-88-0	M-H	HMDB0034589			Exogenous	Exogenous
T3-neg	2229	Benzyl O-[arabinofuranosyl-(1->6)-glucoside]	1702.81	401.148	Integrated database	329908--574698	C18H26O10	88510-11-6	M-H	HMDB0041514			Exogenous	Exogenous
T3-neg	2232	Lovastatin	1587.14	403.249	KEGG database	200486--349148	C24H36O5	75330-75-5	M-H	HMDB0014372	C07074		Exogenous	Exogenous
T3-neg	2233	Lisinopril	1351.54	404.214	Integrated database	254461--442753	C21H31N3O5	83915-83-7	M-H	HMDB0001938	D00362		Exogenous	Exogenous
T3-neg	2235	3-Nitrobenzene sulphonate	1398.5	404.978	Standards database	457233--2436	C6H5NO5S	98-47-5	2M-H				Benzenoids	Endogenous
T3-neg	2237	Mammea A/BB	1506.39	405.177	Integrated database	435504--757648	C25H26O5	6916-62-7	M-H	HMDB0030780		85293608	Exogenous	Exogenous
T3-neg	2238	Mammeisin	683.378	405.179	KEGG database	66755--115795	C25H26O5	18483-64-2	M-H	HMDB0034269	C09275	74380602	Exogenous	Exogenous
T3-neg	2239	7-Ketodeoxycholic acid	1729.74	405.265	Standards database	250903--785	C24H38O5	911-40-0	M-H	HMDB0000391	C04643		Lipids	Endogenous
T3-neg	2241	6,7-dihydroxy Bergamottin	1017.05	407.124	Integrated database	440156--761902	C21H24O6	145414-76-2	M+Cl				Exogenous	Exogenous
T3-neg	2245	LPA 16:1	1527.17	407.222	Integrated database	1737118--1354095	C19H37O7P		M-H				Lipids	Endogenous
T3-neg	2248	FAHFA 25:2	1883.56	407.318	Integrated database	60988--105804	C25H44O4		M-H				Lipids	Endogenous
T3-neg	2252	γ-Tocotrienol	1865.78	409.313	KEGG database	192391--335172	C28H42O2	14101-61-2	M-H	HMDB0012958	C14155	85297378	Lipids	Endogenous
T3-neg	2256	Dl-2-Amino-3-phosphonopropionic acid	866.561	150.002	Standards database	442838--1608	C3H8NO5P	20263-06-3	M-H2O-H				Amino acid	Endogenous
T3-neg	2258	S-Methyl benzenecarbothioate	2121.88	151.022	Integrated database	259751--451937	C8H8OS	5925-68-8	M-H	HMDB0029694			Benzenoids	Endogenous
T3-neg	2262	2,4-Dihydroxybenzoic Acid	551.288	153.02	Standards database	304133--902	C7H6O4	89-86-1	M-H	HMDB0029666			Benzenoids	Endogenous
T3-neg	2268	4-Chloro-Benzoic acid	992.697	154.992	Standards database	381673--1125	C7H5ClO2	74-11-3	M-H		C02370		Benzenoids	Endogenous
T3-neg	2270	2,5-Furandicarboxylate	1106.29	154.99	KEGG database	445752--767242	C6H4O5	3238-40-2	M-H	HMDB0004812|HMDB0000578	C20450		Exogenous	Exogenous
T3-neg	2272	2-Oxoadipate	811.553	160.04	KEGG database	445675--767170	C6H8O5	3184-35-8	M-H	HMDB0000225	C00322	3616|85291450	organic acid	Endogenous
T3-neg	2273	Indole-3-ethanol	630.012	161.081	KEGG database	129598--225866	C10H11NO	526-55-6	M-H	HMDB0003447	C00955	4206	Organic heterocyclic	Endogenous
T3-neg	2277	Methionine sulfoxide	2125.09	164.041	Standards database	445736--1764	C5H11NO3S	62697-73-8	M-H				Amino acid	Endogenous
T3-neg	2278	D-Phenylalanine	487.807	164.071	Standards database	452697--2208	C9H11NO2	673-06-3	M-H		C02265		Amino acid	Endogenous
T3-neg	2280	Terephthalic acid	699.339	165.019	Standards database	91557--279	C8H6O4	100-21-0	M-H	HMDB0002428	C06337		Benzenoids	Endogenous
T3-neg	2282	3-Methylguanine	825.618	165.068	KEGG database	372433--647982	C6H7N5O	2958-98-7	M-H	HMDB0001566	C02230	5294	Organic heterocyclic	Endogenous
T3-neg	2290	9-Methylxanthine	1890.68	165.038	Integrated database	463464--788761	C6H6N4O2		M-H	HMDB0059716			Organic heterocyclic	Endogenous
T3-neg	2292	Paeonol	183.247	165.005	KEGG database	304514--530165	C9H10O3	552-41-0	M-H		C10712		Exogenous	Exogenous
T3-neg	2293	L-(-)-3-Phenyllactic acid	785.761	165.055	Standards database	333374--995	C9H10O3	20312-36-1	M-H	HMDB0000748	C05607		Phenylpropanoids and polyketides	Endogenous
T3-neg	2295	2-Mercaptobenzothiazole	917.527	165.979	KEGG database	410238--713589	C7H5NS2	149-30-4	M-H	HMDB0030524	C14437		Exogenous	Exogenous
T3-neg	2297	Desflurane	120.382	166.996	KEGG database	450430--771854	C3H2F6O	57041-67-5	M-H	HMDB0015320	C07519		Exogenous	Exogenous
T3-neg	2299	1,3,5-Trimethoxybenzene (JAN)''	1210.96	167.071	Integrated database	115076--200417	C9H12O3	621-23-8	M-H	HMDB0059963			Exogenous	Exogenous
T3-neg	2300	Pyridoxamine	1226.94	167.087	Standards database	159073--507	C8H12N2O2	524-36-7	M-H				Organic heterocyclic	Endogenous
T3-neg	2302	Capillin	183.393	167.059	KEGG database	245465--427070	C12H8O	495-74-9	M-H				Exogenous	Exogenous
T3-neg	2303	Methylthiobenzoic acid	167.805	167.021	Integrated database	439008--760974	C8H8O2S	13205-48-6	M-H				Benzenoids	Endogenous
T3-neg	2307	L-2,3-Dihydrodipicolinate	167.57	168.021	KEGG database	317079--552377	C7H7NO4	16052-12-3	M-H	HMDB0012247	C03340		Amino acid	Endogenous
T3-neg	2309	DL-Glyceraldehyde 2-Phosphate	839.111	168.989	Integrated database	438878--760869	C3H7O6P	130998-65-1	M-H				Carbohydrates	Endogenous
T3-neg	2310	(S)-3-Sulfolactate	1123.12	168.989	KEGG database	463569--788967	C3H6O6S		M-H	HMDB0060176	C11499		organic acid	Endogenous
T3-neg	2311	Dl-Glyceraldehyde3-phosphate	1222.96	168.989	Standards database	450920--2089	C3H7O6P	591-59-3	M-H				Carbohydrates	Endogenous
T3-neg	2313	2,3,4-Trihydroxybenzoic acid	167.131	169.021	Integrated database	451406--772780	C7H6O5	610-02-6	M-H	HMDB0059964			Benzenoids	Endogenous
T3-neg	2314	Phloroglucinol carboxylic acid	148.151	169.017	Standards database	37072--130	C7H6O5	83-30-7	M-H	HMDB0029649			Benzenoids	Endogenous
T3-neg	2315	1,4-Ipomeadiol	1160.21	169.086	Integrated database	449304--770801	C9H14O3	53011-73-7	M-H	HMDB0030471			Exogenous	Exogenous
T3-neg	2318	3-Isopropenylpentanedioic acid	835.665	171.066	Integrated database	216302--376845	C8H12O4	6839-75-4	M-H	HMDB0032352			Lipids	Endogenous
T3-neg	2319	1,4-Cyclohexanedicarboxylic acid	900.464	171.066	Integrated database	218779--381271	C8H12O4		M-H				organic acid	Endogenous
T3-neg	2322	1,2,3,4-Tetrahydro-β-carboline	1682.91	171.102	Integrated database	458802--780377	C11H12N2		M-H	HMDB0012488			Organic heterocyclic	Endogenous
T3-neg	2323	4-Oxononanoic acid	973.917	171.102	Standards database	451322--2119	C9H16O3	6064-52-4	M-H				organic acid	Endogenous
T3-neg	2325	Lawsone	1559.86	173.024	KEGG database	455306--776563	C10H6O3	83-72-7	M-H		C10368		Exogenous	Exogenous
T3-neg	2326	5-Hydroxy-1,4-naphthalenedione	1631.29	173.026	Standards database	97158--287	C10H6O3	481-39-0	M-H	HMDB0030773	C03840		Exogenous	Exogenous
T3-neg	2329	Isocitric acid	183.207	173.008	Standards database	177608--562	C6H8O7	1637-73-6	M-H2O-H				organic acid	Endogenous
T3-neg	2330	Suberic acid	810.309	173.082	Standards database	295442--879	C8H14O4	505-48-6	M-H	HMDB0000893	C08278		Lipids	Endogenous
T3-neg	2331	Cis-Aconitic acid	199.869	173.009	Standards database	448477--1912	C6H6O6	585-84-2	M-H	HMDB0000072	C00417		organic acid	Endogenous
T3-neg	2335	L-Gulonic-γ-lactone	115.677	177.04	Standards database	445906--1773	C6H10O6	1128-23-0	M-H	HMDB0003466	C01040		Organic heterocyclic	Endogenous
T3-neg	2336	3-Phenylpropyl acetate	1196.09	177.092	KEGG database	74922--130072	C11H14O2	122-72-5	M-H	HMDB0033386	C17663		Benzenoids	Endogenous
T3-neg	2338	Hippuric acid	629.644	178.054	Standards database	228365--708	C9H9NO3	495-69-2	M-H	HMDB0000714	C01586|C01586|D00855		Benzenoids	Endogenous
T3-neg	2340	7,8-Dihydroxycoumarin	1889.81	178.018	KEGG database	448283--769732	C9H6O4	486-35-1	M-H		C03093		Phenylpropanoids and polyketides	Endogenous
T3-neg	2342	Ethyl 2-(methyldithio)propionate	1208.8	179.014	Integrated database	443936--765406	C6H12O2S2	23747-43-5	M-H	HMDB0038896			organic acid	Endogenous
T3-neg	2343	D-Tagatose	134.799	179.056	Standards database	455868--2366	C6H12O6	87-81-0	M-H		C00795		Carbohydrates	Endogenous
T3-neg	2346	L-Tyrosine	1062.67	180.066	Standards database	193249--618	C9H11NO3	60-18-4	M-H	HMDB0000158	C00082		Amino acid	Endogenous
T3-neg	2347	D-Tyrosine	264.272	180.066	Standards database	449979--2021	C9H11NO3	556-02-5	M-H		C06420		Amino acid	Endogenous
T3-neg	2348	Dl-Tyrosine	296.856	180.066	Standards database	449980--2023	C9H11NO3	556-03-6	M-H		C01536		Amino acid	Endogenous
T3-neg	2350	(Z)-Methyl 3-(methylsulfinyl)-1-propenyl disulfide	831.365	180.989	Integrated database	436385--758636	C5H10OS3	104228-50-4	M-H	HMDB0032124			Other	Endogenous
T3-neg	2351	Succimer	2039.64	180.973	KEGG database	445423--766922	C4H6O4S2	304-55-2	M-H	HMDB0014706	C07598		Exogenous	Exogenous
T3-neg	2352	Dl-P-Hydroxyphenyl lactic acid	623.747	181.05	Standards database	78501--246	C9H10O4	6482-98-0	M-H				Phenylpropanoids and polyketides	Endogenous
T3-neg	2353	Saccharin	556.933	181.991	Standards database	455015--2334	C7H5NO3S	81-07-2	M-H	HMDB0029723	C12283		Organic heterocyclic	Endogenous
T3-neg	2355	3-Phosphonooxypyruvate	256.106	182.978	KEGG database	110370--192038	C3H5O7P	3913-50-6	M-H	HMDB0001024	C03232		Other	Endogenous
T3-neg	2356	(+/-)-3-[(2-methyl-3-furyl)thio]-2-butanone	920.356	183.046	Integrated database	451480--772846	C9H12O2S	61295-44-1	M-H	HMDB0032401			Other	Endogenous
T3-neg	2358	10-Undecenoic Acid	1503.03	183.139	Standards database	437131--1360	C11H20O2	112-38-9	M-H	HMDB0033724	C13910|C12522		Lipids	Endogenous
T3-neg	2359	Hydrocortisone caproate	1350.98	183.139	KEGG database	446547--768040	C27H40O6	3593-96-2	M-H		C13422	24702341	Lipids	Endogenous
T3-neg	2360	Citronellyl formate	1119.34	183.139	KEGG database	436487--758726	C11H20O2	105-85-1	M-H	HMDB0033371	C12295	74382105	Exogenous	Exogenous
T3-neg	2361	O-PHOSPHO-L-SERINE	159.461	184	Integrated database	1918661--1516880	C3H8NO6P		M-H				Amino acid	Endogenous
T3-neg	2362	Methyl viologen	1150.8	185.118	KEGG database	442394--763942	C12H14N2. 2Cl	1910-42-5	M-H		C00225		Exogenous	Exogenous
T3-neg	2363	1-Methoxy-1H-indole-3-acetonitrile	1289.37	185.078	Integrated database	112921--196612	C11H10N2O	30536-48-2	M-H				Exogenous	Exogenous
T3-neg	2364	6-Acetamido-2-oxohexanoate	1285.32	186.081	KEGG database	157397--274199	C8H13NO4		M-H	HMDB0012150	C05548		organic acid	Endogenous
T3-neg	2365	3-Indoleacrylic acid	609.591	186.056	Standards database	289423--863	C11H9NO2	1204-06-4	M-H				Organic heterocyclic	Endogenous
T3-neg	2367	p-Tolyl Sulfate	658.492	187.007	Integrated database	456589--777610	C7H8O4S	91978-69-7	M-H				organic acid	Endogenous
T3-neg	2370	(3E)-3-butylidene-1,3-dihydro-2-benzofuran-1-one	134.079	187.072	Standards database	353832--1042	C12H12O2	551-08-6	M-H	HMDB0032061	C16924		Organic heterocyclic	Endogenous
T3-neg	2372	(1R,2R,4S)-p-Menthane-1,2,8-triol	1178.65	187.134	Integrated database	83086--144476	C10H20O3	103665-38-9	M-H	HMDB0039893			Lipids	Endogenous
T3-neg	2374	(1R,2R,4R,8R)-p-Menthane-2,8,9-triol	1165.13	187.134	Integrated database	234498--408392	C10H20O3	212516-28-4	M-H	HMDB0033574			Exogenous	Exogenous
T3-neg	2375	cis- and trans-Ethyl 2,4-dimethyl-1,3-dioxolane-2-acetate	999.762	187.097	Integrated database	5845--10250	C9H16O4	6290-17-1	M-H	HMDB0032200		332976354	Exogenous	Exogenous
T3-neg	2376	(-)-3-Cyanomethyl-3-hydroxy-1H-indol-2(3H)-one	752.019	187.054	Integrated database	57280--99418	C10H8N2O2	137761-24-1	M-H				Exogenous	Exogenous
T3-neg	2377	2-METHYL GRAMINE	1147.59	187.134	Integrated database	491550--806648	C12H16N2		M-H				Organic heterocyclic	Endogenous
T3-neg	2378	Ethyl (±)-3-hydroxyoctanoate	1279.57	187.134	Integrated database	326248--568304	C10H20O3	7367-90-0	M-H	HMDB0041600		332976242	Lipids	Endogenous
T3-neg	2379	Azelaic acid	971.497	187.097	Standards database	438221--1420	C9H16O4	123-99-9	M-H	HMDB0000784	C08261		Lipids	Endogenous
T3-neg	2380	10-Hydroxydecanoic Acid	1195.61	187.134	Standards database	397642--1171	C10H20O3	1679-53-4	M-H		C02774		organic acid	Endogenous
T3-neg	2381	N,N-Dimethyltryptamine	1044.27	187.134	KEGG database	451394--772766	C12H16N2	61-50-7	M-H	HMDB0005973	C08302		Organic heterocyclic	Endogenous
T3-neg	2382	N-Acetyl-Dl-glutamic acid	132.49	188.056	Standards database	450703--2077	C7H11NO5	5817-07-5	M-H				Amino acid	Endogenous
T3-neg	2384	Thiotepa	1278.53	188.04	KEGG database	449008--770478	C6H12N3PS	52-24-4	M-H	HMDB0015576	C07641		organic acid	Endogenous
T3-neg	2385	Hydroquinone sulfate	479.661	188.986	Integrated database	441734--763341	C6H6O5S	17438-29-8	M-H	HMDB0240263			organic acid	Endogenous
T3-neg	2387	2-Chloromaleylacetate	2152.15	190.967	Integrated database	233916--407388	C6H5ClO5		M-H	HMDB0060347			Exogenous	Exogenous
T3-neg	2389	(4R,5S)-4,5,6-Trihydroxy-2,3-dioxohexanoate	1890.62	191.015	KEGG database	446204--767686	C6H8O7	3409-57-2|3445-22-5	M-H	HMDB0005971|HMDB0006511	C04575	85291358	Carbohydrates	Endogenous
T3-neg	2391	Citric acid	169.046	191.02	Standards database	97846--290	C6H8O7	77-92-9	M-H	HMDB0000094	C00158|D00037|D00962|D00966|D00967|D01936|D01992|D01994|D02023|D02120|D02127|D02464|D02877|D03854|D03450|D03405|D03265|D03184|D03128|D00845|D00803|D00774|C12649|D02229|D01781|D01706|D01650|D01576|D01490|D01439|D01435|D01399|D01260|D01232|D01222|D00933		organic acid	Endogenous
T3-neg	2394	D-GLUCURONIC ACID	1651.29	193.03	Integrated database	1918659--1516878	C6H10O7		M-H				Carbohydrates	Endogenous
T3-neg	2396	D-Lyxose	1580.68	193.03	KEGG database	283558--493476	C5H10O5	1114-34-7	M-H		C00476		Carbohydrates	Endogenous
T3-neg	2397	3-Dehydro-L-gulonate	1630.18	193.031	KEGG database	359967--626655	C6H10O7		M-H	HMDB0006334	C00618		Carbohydrates	Endogenous
T3-neg	2399	Glucuronic acid	1673.82	193.03	Integrated database	1923356--1519696	C6H10O7		M-H				Carbohydrates	Endogenous
T3-neg	2401	D-(-)-Lyxose	1730.05	193.03	Integrated database	437068--759248	C6H10O7	1114-34-7	M-H		C00476		Carbohydrates	Endogenous
T3-neg	2404	2-Phenyl-1,3-propanediol monocarbamate	1203.41	194.082	KEGG database	444408--765860	C10H13NO3	25451-53-0	M-H	HMDB0060351	C16586		Exogenous	Exogenous
T3-neg	2405	L-Tyrosine methyl ester	1289.51	194.081	KEGG database	149227--260021	C10H13NO3	1080-06-4	M-H	HMDB0029217	C03404	6233	Amino acid	Endogenous
T3-neg	2406	Metyrosine	1224.8	194.082	KEGG database	158823--276582	C10H13NO3	672-87-7	M-H	HMDB0014903	C07921		Phenylpropanoids and polyketides	Endogenous
T3-neg	2407	Acetosyringone	916.6	195.069	KEGG database	183421--319576	C10H12O4	2478-38-8	M-H		C10664		Other	Endogenous
T3-neg	2409	Gluconate	80.2363	195.051	Standards database	250143--776	C6H12O7	526-95-4	M-H	HMDB0000625	C00257|C08038|C11852|C12278|C13511|D00642|D00858|D00935|D01298|D02010|D02390|D02395		Carbohydrates	Endogenous
T3-neg	2411	L-Selenomethionine	2158.77	195.989	KEGG database	252809--439874	C5H11NO2Se	3211-76-5	M-H	HMDB0003966	C05335		Amino acid	Endogenous
T3-neg	2412	Phosphoguanidinoacetate	746.835	196.007	KEGG database	315664--549876	C3H8N3O5P	5115-19-5	M-H	HMDB0003705	C03166		Amino acid	Endogenous
T3-neg	2413	Acylglycerone phosphate	909.943	196.984	KEGG database	509376--809916	C4H6O7PR		M-H		C03372		Other	Endogenous
T3-neg	2414	5-Acetylamino-6-amino-3-methyluracil	1162.04	197.061	KEGG database	210966--367439	C7H10N4O3	19893-78-8	M-H	HMDB0004400	C16366		Organonitrogen	Endogenous
T3-neg	2416	5-Chloro-6-methoxy-2(3H)-benzoxazolone	2159.24	197.989	Integrated database	235994--410980	C8H6ClNO3		M-H	HMDB0032846			Exogenous	Exogenous
T3-neg	2417	Ethyl caprate	1525.48	199.17	Integrated database	250734--436302	C12H24O2	110-38-3	M-H	HMDB0030998		135636794	Lipids	Endogenous
T3-neg	2419	Valproylglycine	1010.94	200.129	Integrated database	222551--387743	C10H19NO3	88321-07-7	M-H	HMDB0013116			Amino acid	Endogenous
T3-neg	2420	Sebacate	993.56	201.113	Standards database	437020--1344	C10H18O4	111-20-6	M-H	HMDB0000792	C08277		Lipids	Endogenous
T3-neg	2422	3-Methylazelaic acid	972.907	201.113	Integrated database	208242--362627	C10H18O4		M-H	HMDB0059754			Lipids	Endogenous
T3-neg	2424	Sebacic acid	1087.75	201.113	Integrated database	1918901--1517074	C10H18O4		M-H				Lipids	Endogenous
T3-neg	2425	N-lactoyl-Isoeucine	1050.44	201.113	Integrated database	463865--789498	C10H18O4		M-H	HMDB0062180			organic acid	Endogenous
T3-neg	2426	2-Ethylsuberic acid	1021.24	201.113	Integrated database	361025--628475	C10H18O4	3971-33-3	M-H	HMDB0059708			Lipids	Endogenous
T3-neg	2427	AG-82	1601.71	201.023	Integrated database	437692--759843	C10H6N2O3	118409-58-8	M-H				Benzenoids	Endogenous
T3-neg	2429	Daucic acid	135.352	203.014	Integrated database	100542--174695	C7H8O7	34098-52-7	M-H	HMDB0031665			organic acid	Endogenous
T3-neg	2430	γ-D-Glutamylglycine	85.8599	203.067	Integrated database	452696--774075	C7H12N2O5	6729-55-1	M-H				Peptides and Nucleosides	Endogenous
T3-neg	2431	3,5,6-Trihydroxy-5-(hydroxymethyl)-2-methoxy-2-cyclohexen-1-one	881.431	203.058	Integrated database	188491--328434	C8H12O6	76663-30-4	M-H	HMDB0041031			Exogenous	Exogenous
T3-neg	2432	1,4-Dihydroxy-2-Naphthoic Acid	1350.01	203.034	Standards database	332892--992	C11H8O4	31519-22-9	M-H		C03657		Benzenoids	Endogenous
T3-neg	2435	Lipoic acid	2149.73	205.03	Integrated database	1923380--1519720	C8H14O2S2		M-H				Exogenous	Exogenous
T3-neg	2441	Ethyl β-D-glucopyranoside	1318.53	207.081	Integrated database	365230--635746	C8H16O6	3198-49-0	M-H	HMDB0029968			Carbohydrates	Endogenous
T3-neg	2445	2,4,5-Trimethoxy-1-allylbenzene	1121.07	207.103	KEGG database	449426--770919	C12H16O3	5353-15-1	M-H	HMDB0029872	C17821		Benzenoids	Endogenous
T3-neg	2449	(±)-Jasmonic acid	606.562	209.111	Standards database	424431--1263	C12H18O3	77026-92-7	M-H				Lipids	Endogenous
T3-neg	2450	5-(3',5')-Dihydroxyphenyl-γ-valerolactone	1007.57	209.085	Integrated database	173524--302169	C11H14O4		M-H	HMDB0029187			Benzenoids	Endogenous
T3-neg	2451	Phlorisovalerophenone	1060.54	209.085	KEGG database	336197--585475	C11H14O4	26103-97-9	M-H	HMDB0033798	C07350		Exogenous	Exogenous
T3-neg	2453	Sinapyl alcohol	1023.7	209.085	Standards database	127994--412	C11H14O4	537-33-7	M-H	HMDB0013070	C02325		Benzenoids	Endogenous
T3-neg	2454	Aprobarbital	1037.93	209.085	KEGG database	310031--539899	C10H14N2O3	77-02-1	M-H	HMDB0015441	C07826		Exogenous	Exogenous
T3-neg	2458	2-Ethyl-1-hexanol sulfate	1176.2	209.085	Integrated database	135096--235355	C8H18O4S	126-92-1	M-H	HMDB0033373			organic acid	Endogenous
T3-neg	2460	Phosphocreatine	761.164	210.023	KEGG database	452640--774024	C4H10N3O5P	67-07-2	M-H	HMDB0001511	C02305	5359	Amino acid	Endogenous
T3-neg	2461	Metaproterenol	603.964	210.118	KEGG database	116700--203159	C11H17NO3	586-06-1	M-H	HMDB0014954	C07144		Exogenous	Exogenous
T3-neg	2463	1,2-Ethanediyldicarbamodithioic acid	196.626	210.958	Integrated database	463508--788848	C4H8N2S4		M-H	HMDB0059917			organic acid	Endogenous
T3-neg	2464	3,5-Dinitrobenzoic acid	2159.27	210.999	Standards database	457331--2452	C7H4N2O6	99-34-3	M-H				Benzenoids	Endogenous
T3-neg	2465	Valtratum	690.239	211.061	KEGG database	442047--763635	C22H30O8	18296-44-1	M-H		C09801	74382125	Lipids	Endogenous
T3-neg	2469	n-Propyl gallate	637.535	211.065	KEGG database	429823--747700	C10H12O5	121-79-9	M-H	HMDB0033835	C11155		Benzenoids	Endogenous
T3-neg	2470	Cucurbic acid	1614.41	211.134	KEGG database	127495--222103	C12H20O3	58240-50-9	M-H	HMDB0029388	C08482	85291457	Exogenous	Exogenous
T3-neg	2471	7-Oxo-11-dodecenoic acid	1292.33	211.134	Integrated database	449790--771260	C12H20O3	54921-60-7	M-H				Lipids	Endogenous
T3-neg	2472	Traumatin	1125.25	211.134	KEGG database	48109--83668	C12H20O3	65410-38-0	M-H	HMDB0037326	C16309	7982719	Exogenous	Exogenous
T3-neg	2474	3-Indoxylsulfate potassium salt	605.52	212.002	Integrated database	1918961--1517131	C8H7NO4S		M-H				organic acid	Endogenous
T3-neg	2475	Carmustine (JAN/USAN/INN)	518.237	212.002	KEGG database	440751--762426	C5H9Cl2N3O2	154-93-8	M-H	HMDB0014407	C06873		Exogenous	Exogenous
T3-neg	2477	Indoxyl sulfate	584.144	212.002	Standards database	444646--1694	C8H7NO4S	2642-37-7	M-H				organic acid	Endogenous
T3-neg	2479	8-Chlorotheophylline	972.446	213.015	Integrated database	455545--776762	C7H7ClN4O2	85-18-7	M-H				Exogenous	Exogenous
T3-neg	2483	O-Phospho-4-hydroxy-L-threonine	401.345	214.018	KEGG database	456933--777908	C4H10NO7P	94987-72-1	M-H	HMDB0006802	C06055		Amino acid	Endogenous
T3-neg	2484	2-Amino-5,6-dichloro-3,4,-dihydroquinazoline	921.573	213.986	Integrated database	321304--559647	C8H7Cl2N3		M-H	HMDB0060712			Organic heterocyclic	Endogenous
T3-neg	2485	2-Benzothiazolsulfonic acid	703.434	213.964	Integrated database	415194--722244	C7H5NO3S2	941-57-1	M-H				Organic heterocyclic	Endogenous
T3-neg	2486	sn-Glycero-3-phosphoethanolamine	69.6791	214.049	KEGG database	82244--143021	C5H14NO6P	1190-00-7	M-H	HMDB0059660|HMDB0000114	C01233		Lipids	Endogenous
T3-neg	2488	Xanthotoxin	1556.54	215.043	KEGG database	242149--421315	C12H8O4	298-81-7	M-H	HMDB0014693	C01864		Phenylpropanoids and polyketides	Endogenous
T3-neg	2489	D-Glucose	1580.98	215.042	Standards database	3000039--2561	C6H12O6	50-99-7	M+Cl				Carbohydrates	Endogenous
T3-neg	2490	5-Methoxypsoralen	1599.45	215.043	Integrated database	1923666--1520005	C12H8O4		M-H				Exogenous	Exogenous
T3-neg	2491	D-Galactose	1705.21	215.042	Standards database	448526--1928	C6H12O6	59-23-4	M+Cl				Carbohydrates	Endogenous
T3-neg	2492	Bisnorbiotin	1533.52	215.043	KEGG database	224124--390447	C8H12N2O3S	16968-98-2	M-H	HMDB0004821	C20384		Amino acid	Endogenous
T3-neg	2493	D-Mannose	1494.42	215.043	Standards database	446224--1786	C6H12O6	3458-28-4	M+Cl	HMDB0000169	C00936		Carbohydrates	Endogenous
T3-neg	2494	Tyramine-O-sulfate	1580.8	216.039	Integrated database	445380--766869	C8H11NO4S	30223-92-8	M-H	HMDB0006409			organic acid	Endogenous
T3-neg	2495	4-Methylumbelliferyl acetate	76.5905	217.047	KEGG database	34006--59080	C12H10O4	2747-05-9	M-H	HMDB0032989	C03837		Exogenous	Exogenous
T3-neg	2496	Isophosphoramide mustard	1010.29	218.986	KEGG database	445642--767144	C4H11Cl2N2O2P	31645-39-3	M-H	HMDB0060691	C16559		Exogenous	Exogenous
T3-neg	2497	Purpurogallin	813.496	219.028	KEGG database	450350--771759	C11H8O5	569-77-7	M-H		C09964		Other	Endogenous
T3-neg	2498	8-Chlro-1-tetrahydronorharmanone	844.701	219.028	Integrated database	45925--79855	C11H9ClN2O	5565-76-4	M-H				Exogenous	Exogenous
T3-neg	2506	Tigloidine	1372.36	222.158	KEGG database	448406--769871	C13H21NO2	533-08-4|495-83-0	M-H	HMDB0029875	C10868		Exogenous	Exogenous
T3-neg	2507	Dehydrochorismic acid	1721.28	223.028	Integrated database	114856--200007	C10H8O6	81757-66-6	M-H	HMDB0036314			Benzenoids	Endogenous
T3-neg	2508	Cysteinyl-Cysteine	1937.57	223.028	Integrated database	174924--304594	C6H12N2O3S2		M-H	HMDB0028772			Peptides and Nucleosides	Endogenous
T3-neg	2510	2-Amino-1methyl-6-phenylimidazo[4,5-b]pyridine	1027.46	223.097	Standards database	312070--922	C13H12N4	105650-23-5	M-H	HMDB0041008	C16038		Organic heterocyclic	Endogenous
T3-neg	2511	Vanillin 1,2-butylene glycol acetal	956.177	223.097	Integrated database	82063--142713	C12H16O4	63253-24-7	M-H	HMDB0032552			Benzenoids	Endogenous
T3-neg	2512	Bornyl butyrate	1503.77	223.17	Integrated database	327760--570920	C14H24O2	13109-70-1	M-H	HMDB0038246			Lipids	Endogenous
T3-neg	2513	(8α,10β,11β)-3-Hydroxy-4,15-dinor-1(5)-xanthen-12,8-olide	1130.84	223.134	Integrated database	141938--247227	C13H20O3	342372-61-6	M-H	HMDB0037244			Exogenous	Exogenous
T3-neg	2514	Murrayanine	1573.33	224.069	KEGG database	453583--774959	C14H11NO2	723-97-7	M-H	HMDB0038849	C09228		Exogenous	Exogenous
T3-neg	2516	3-Nitro-L-Tyrosine	892.165	225.044	Standards database	451681--2148	C9H10N2O5	621-44-3	M-H				Amino acid	Endogenous
T3-neg	2517	Chorismate	793.63	225.044	KEGG database	360175--627041	C10H10O6	55508-12-8|617-12-9	M-H	HMDB0012199	C00251		organic acid	Endogenous
T3-neg	2518	5-Acetylamino-6-formylamino-3-methyluracil	609.699	225.065	KEGG database	248012--431446	C8H10N4O4	85438-96-6	M-H	HMDB0011105	C16365		Organic heterocyclic	Endogenous
T3-neg	2519	Porphobilinogen	721.328	225.08	Standards database	237529--735	C10H14N2O4	487-90-1	M-H	HMDB0000245	C00931		Organonitrogen	Endogenous
T3-neg	2520	Glucoheptonic acid	77.2675	225.062	Standards database	443842--1660	C7H14O8	23351-51-1	M-H				Carbohydrates	Endogenous
T3-neg	2521	Pentadecanal	1650.08	225.222	KEGG database	372024--647333	C15H30O	2765-11-9	M-H	HMDB0031078	C01948	7850497	Exogenous	Exogenous
T3-neg	2522	Decanoyl acetaldehyde	1718.87	225.186	KEGG database	450264--771681	C12H22O2	56505-80-7	M-H		C16947		Lipids	Endogenous
T3-neg	2525	Myristoleic acid	1564.64	225.186	Standards database	409805--1195	C14H26O2	544-64-9	M-H	HMDB0002000	C08322		Lipids	Endogenous
T3-neg	2526	delta-Tetradecalactone	1584.66	225.186	Integrated database	277734--483295	C14H26O2	2721-22-4	M-H	HMDB0038056		135637063	Organic heterocyclic	Endogenous
T3-neg	2527	L-Glutamyl 5-phosphate	679.642	226.018	KEGG database	206629--359799	C5H10NO7P	13254-53-0	M-H	HMDB0001228	C03287		Amino acid	Endogenous
T3-neg	2530	Myristic acid	1485.88	227.202	Standards database	292161--870	C14H28O2	544-63-8	M-H	HMDB0000806	C06424		Lipids	Endogenous
T3-neg	2531	Menthyl lactate	1299.14	227.166	Integrated database	305484--531866	C13H24O3	59259-38-0	M-H	HMDB0037212			Lipids	Endogenous
T3-neg	2532	11-Hydroxy-9-tridecenoic acid	1321.65	227.165	Integrated database	168620--293660	C13H24O3	105798-56-9	M-H	HMDB0035881		173737399	Lipids	Endogenous
T3-neg	2533	Traumatic acid	920.833	227.129	KEGG database	129521--225732	C12H20O4	6402-36-4	M-H	HMDB0000933	C16308	7850329	Lipids	Endogenous
T3-neg	2534	5-Heptyltetrahydro-2-oxo-3-furancarboxylic acid	979.744	227.129	Integrated database	459168--780923	C12H20O4		M-H	HMDB0030994			Organic heterocyclic	Endogenous
T3-neg	2535	4-Chloro-6,7-dimethoxy-2-benzoxazolinone	477.417	227.997	Integrated database	337746--588095	C9H8ClNO4		M-H	HMDB0034577			Exogenous	Exogenous
T3-neg	2536	γ-Fagarine	813.328	228.07	KEGG database	86985--151255	C13H11NO3	524-15-2	M-H	HMDB0030195	C10676		Exogenous	Exogenous
T3-neg	2537	5-Phosphoribosylamine	604.953	228.034	KEGG database	277190--482321	C5H12NO7P		M-H	HMDB0001128	C03090		Carbohydrates	Endogenous
T3-neg	2538	Endalin	906.669	228.069	Integrated database	222294--387325	C9H12FN3O3	106908-12-7	M-H	HMDB0041887			Exogenous	Exogenous
T3-neg	2546	Dodecanedioic aicd	1235.08	229.145	Standards database	292922--873	C12H22O4	693-23-2	M-H	HMDB0000623	C02678		Lipids	Endogenous
T3-neg	2547	D-Arabinose 5-phosphate	249.816	230.013	KEGG database	211930--369093	C5H11O8P	13137-52-5	M-H	HMDB0011734	C01112	4344	Carbohydrates	Endogenous
T3-neg	2550	5-(4-Hydroxybut-1-ynyl)-2,2'-bithiophene	535.112	233.013	KEGG database	437276--759447	C12H10OS2	1137-87-7	M-H				Exogenous	Exogenous
T3-neg	2551	4-Chloro-3-sulfamoylbenzoic acid	442.187	233.958	Integrated database	437937--760070	C7H6ClNO4S	1205-30-7	M-H				Benzenoids	Endogenous
T3-neg	2552	Asparaginyl-Cysteine	1777.32	234.045	Integrated database	294313--512447	C7H13N3O4S		M-H	HMDB0028728			Peptides and Nucleosides	Endogenous
T3-neg	2553	Aspartyl-Cysteine	1580.51	235.041	Integrated database	458950--780632	C7H12N2O5S		M-H	HMDB0028750			Peptides and Nucleosides	Endogenous
T3-neg	2559	6-(2-amino-2-carboxyethyl)-4-hydroxybenzothiazole	2159.28	237.038	Integrated database	308409--537101	C10H10N2O3S		M-H	HMDB0062793			Amino acid	Endogenous
T3-neg	2560	L-4-Chlorotryptophan	1671.86	237.038	Integrated database	167662--291953	C11H11ClN2O2	52448-14-3	M-H	HMDB0030400			Exogenous	Exogenous
T3-neg	2563	Hexadecenal	1766	237.223	KEGG database	92618--161024	C16H30O		M-H	HMDB0060482	C06123	7850503|24701367	Lipids	Endogenous
T3-neg	2567	Dinoterb	1322.02	239.068	KEGG database	43711--75855	C10H12N2O5	1420-07-1	M-H		C18671		Exogenous	Exogenous
T3-neg	2568	Dinoseb	980.869	239.07	KEGG database	195157--339953	C10H12N2O5	88-85-7	M-H	HMDB0032559	C14302		Exogenous	Exogenous
T3-neg	2569	Phenylacetaldehyde	1130.53	239.109	Standards database	438101--1419	C8H8O	122-78-1	2M-H	HMDB0006236	C00601		Benzenoids	Endogenous
T3-neg	2573	Citronellyl isovalerate	1636.55	239.202	Integrated database	366086--637235	C15H28O2	68922-10-1	M-H	HMDB0038954		332976369	Lipids	Endogenous
T3-neg	2574	L-Menthyl acetoacetate	1368.68	239.165	Integrated database	237976--414227	C14H24O3	59557-05-0	M-H	HMDB0032369			Lipids	Endogenous
T3-neg	2575	Indole-3-carboxilic acid-O-sulphate	565.533	239.998	Integrated database	463531--788893	C9H7NO5S		M-H	HMDB0060002			Organic heterocyclic	Endogenous
T3-neg	2576	D-Glucosamine-6-phosphate	803.132	240.034	Standards database	372798--1098	C6H14NO8P	3616-42-0	M-H2O-H	HMDB0001254	C00352		Carbohydrates	Endogenous
T3-neg	2578	2,3-Diketo-5-methylthiopentyl-1-phosphate	1169.35	240.991	KEGG database	457485--778468	C6H11O6PS		M-H	HMDB0059620|HMDB0001017|HMDB0060266|HMDB0062750	C15650		organic acid	Endogenous
T3-neg	2579	Thiopental	782.26	241.108	KEGG database	54368--94445	C11H18N2O2S	76-75-5	M-H	HMDB0014737	C07521		Exogenous	Exogenous
T3-neg	2581	Equol	412.138	241.083	KEGG database	449318--770817	C15H14O3	531-95-3	M-H	HMDB0002209	C14131		Phenylpropanoids and polyketides	Endogenous
T3-neg	2583	(+/-)-Equol	519.545	241.083	Standards database	456832--2408	C15H14O3	94105-90-5	M-H				Phenylpropanoids and polyketides	Endogenous
T3-neg	2584	Methyl myristate	1696.17	241.218	Standards database	413450--1216	C15H30O2	124-10-7	M-H	HMDB0030469			Lipids	Endogenous
T3-neg	2585	6-Ketomyristic acid	1436.23	241.181	Integrated database	441221--762892	C14H26O3	1619-89-2	M-H	HMDB0030982		7982726	Lipids	Endogenous
T3-neg	2588	Thymidine	1583.21	242.08	KEGG database	50619--87927	C10H14N2O5	50-89-5	M-H	HMDB0000273	C00214	3514	Peptides and Nucleosides	Endogenous
T3-neg	2590	1-alkyl-2-acylglycerophosphoethanolamine	77.804	242.052	Integrated database	136511--237727	C6H14NO7P		M-H	HMDB0062185			Lipids	Endogenous
T3-neg	2591	N-acetyl-2-carboxy Benzenesulfonamide	568.81	242.013	Integrated database	455532--776752	C9H9NO5S	849067-18-1	M-H				Benzenoids	Endogenous
T3-neg	2593	N-Undecanoylglycine	1194.63	242.176	Integrated database	16852--29377	C13H25NO3		M-H	HMDB0013286			Amino acid	Endogenous
T3-neg	2594	Leucyl-Hydroxyproline	488.208	243.135	Integrated database	61394--106509	C11H20N2O4		M-H	HMDB0028930			Peptides and Nucleosides	Endogenous
T3-neg	2595	Isoleucyl-Hydroxyproline	472.46	243.135	Integrated database	41392--71830	C11H20N2O4		M-H	HMDB0028908			Peptides and Nucleosides	Endogenous
T3-neg	2597	Uridine	262.288	243.063	Standards database	450670--2070	C9H12N2O6	58-96-8	M-H	HMDB0000296	C00299		Peptides and Nucleosides	Endogenous
T3-neg	2599	β-Hydroxymyristic acid	1476.45	243.197	Integrated database	1923680--1520019	C14H28O3		M-H				Lipids	Endogenous
T3-neg	2602	5-Sulfo-1,3-benzenedicarboxylic acid	428.543	244.974	Integrated database	443559--765053	C8H6O7S	22326-31-4	M-H	HMDB0032822			Benzenoids	Endogenous
T3-neg	2605	Isopentenyl diphosphate	997.56	245.002	KEGG database	169861--295774	C5H12O7P2	358-71-4	M-H	HMDB0001347	C00129	24701609	Exogenous	Exogenous
T3-neg	2609	N-Acetyl-D-tryptophan	831.788	245.093	Standards database	443692--1655	C13H14N2O3	2280-01-5	M-H		C03137		Amino acid	Endogenous
T3-neg	2611	Tinidazole (JP17/USP/INN)	1875.87	246.063	Integrated database	21094--36732	C8H13N3O4S	19387-91-8	M-H	HMDB0015047			Exogenous	Exogenous
T3-neg	2613	Dapsone	1797.13	247.059	Standards database	143219--448	C12H12N2O2S	80-08-0	M-H	HMDB0014395	C07666		Exogenous	Exogenous
T3-neg	2618	Methoxybrassitin	1013.54	249.067	Integrated database	437297--759468	C12H14N2O2S	113900-63-3	M-H	HMDB0038637			Exogenous	Exogenous
T3-neg	2619	Citrinin	945.86	249.067	KEGG database	448958--770429	C13H14O5	518-75-2	M-H	HMDB0041857	C16765		Organic heterocyclic	Endogenous
T3-neg	2620	Gemfibrozil (JAN/USP/INN)	1553.26	249.15	KEGG database	16564--28869	C15H22O3	25812-30-0	M-H	HMDB0015371	C07020|D00334		Exogenous	Exogenous
T3-neg	2621	7z,10z,13z-Hexadecatrienoic Acid	1578.05	249.186	Standards database	517847--2485	C16H26O2		M-H				Lipids	Endogenous
T3-neg	2622	Piperdial	1264.41	249.15	KEGG database	387225--673811	C15H22O3	100288-36-6	M-H	HMDB0035798	C09711		Other	Endogenous
T3-neg	2623	N-Feruloylglycine	117.207	250.066	KEGG database	463474--788781	C12H13NO5		M-H	HMDB0059747	C02564		Amino acid	Endogenous
T3-neg	2630	Epoxy-hexobarbital	489.037	251.104	Integrated database	356246--620112	C12H16N2O4		M-H	HMDB0013941			Exogenous	Exogenous
T3-neg	2631	2,3-Butanediol glucoside	626.849	251.114	Integrated database	423173--736092	C10H20O7	146763-54-4	M-H	HMDB0040822			Carbohydrates	Endogenous
T3-neg	2634	Ethyl (Z,Z)-5,8-tetradecadienoate	1648.07	251.202	Integrated database	303831--529001	C16H28O2	28369-25-7	M-H	HMDB0039131			Lipids	Endogenous
T3-neg	2637	Viridicatol; 3-hydroxy-4-(3-hydroxyphenyl)-1H-quinolin-2-one	1060.16	252.074	Integrated database	1389134--1014280	C15H11NO3		M-H				Exogenous	Exogenous
T3-neg	2638	5-L-Glutamyl-taurine	79.4357	253.05	KEGG database	349359--608179	C7H14N2O6S	56488-60-9	M-H	HMDB0004195	C05844		Amino acid	Endogenous
T3-neg	2639	Hypogeic acid	1687.69	253.217	Integrated database	206280--359183	C16H30O2	2416-19-5	M-H	HMDB0002186		85291285|7849923	Lipids	Endogenous
T3-neg	2640	5-Dodecyldihydro-2(3H)-furanone	1712.7	253.218	Integrated database	283790--493849	C16H30O2	730-46-1	M-H	HMDB0031145			Exogenous	Exogenous
T3-neg	2642	Citronellyl hexanoate	1527.42	253.218	Integrated database	94883--164977	C16H30O2	10580-25-3	M-H	HMDB0038958		332976367	Lipids	Endogenous
T3-neg	2644	(E)-11-Hexadecenoic acid	1736.53	253.218	Integrated database	65271--113293	C16H30O2	73292-39-4	M-H	HMDB0037647		7982180	Lipids	Endogenous
T3-neg	2645	Daidzein	806.63	253.051	Standards database	427479--1272	C15H10O4	486-66-8	M-H	HMDB0003312	C10208		Phenylpropanoids and polyketides	Endogenous
T3-neg	2646	(Z)-5-Hexadecenoic acid	1494.34	253.218	Integrated database	101904--177081	C16H30O2	7056-90-8	M-H	HMDB0032638			Lipids	Endogenous
T3-neg	2647	Kessyl glycol	1401.13	253.181	Integrated database	24128--41831	C15H26O3	6894-57-1	M-H	HMDB0037197			Exogenous	Exogenous
T3-neg	2649	N-Methylschinifoline	604	254.12	Integrated database	100526--174667	C16H17NO2	149998-43-6	M-H	HMDB0040381			Exogenous	Exogenous
T3-neg	2650	Hexadecanamide	1766.13	254.243	Standards database	28939--93	C16H33NO	629-54-9	M-H	HMDB0012273			Lipids	Endogenous
T3-neg	2651	Phenyl-β-D-glucopyranoside	755.611	255.089	Standards database	509076--2479	C12H16O6	1464-44-4	M-H		C03097|C11611		Carbohydrates	Endogenous
T3-neg	2652	Ascorbic acid-2-sulfate	942.13	254.987	Integrated database	369012--642098	C6H8O9S		M-H	HMDB0060649			Organic heterocyclic	Endogenous
T3-neg	2654	Dodecyl 2-methylpropanoate	1843.27	255.233	Integrated database	108636--188946	C16H32O2	6624-71-1	M-H	HMDB0036210		332976385	Lipids	Endogenous
T3-neg	2655	2-Hexyldecanoic acid	1867.04	255.233	Integrated database	444382--765834	C16H32O2	25354-97-6	M-H				Lipids	Endogenous
T3-neg	2656	Falcarindione	1279.21	255.14	Integrated database	348449--606606	C17H20O2	65892-84-4	M-H				Exogenous	Exogenous
T3-neg	2657	2-(Ethylsulfonylmethyl)phenyl methylcarbamate	82.5616	256.06	Integrated database	49102--85303	C11H15NO4S	53380-23-7	M-H	HMDB0040288			Exogenous	Exogenous
T3-neg	2658	N-Lauroylglycine	1364.7	256.192	Integrated database	79326--137789	C14H27NO3		M-H	HMDB0013272			Amino acid	Endogenous
T3-neg	2660	3-hydroxypentadecanoic acid	1548.39	257.213	Integrated database	463810--789391	C15H30O3		M-H	HMDB0061657		7982562	Lipids	Endogenous
T3-neg	2662	Diisobutyl adipate	1345.3	257.176	KEGG database	247613--430813	C14H26O4	141-04-8	M-H	HMDB0041618	C14260	332976380	Lipids	Endogenous
T3-neg	2664	Diethyl sebacate (NF)	1415.85	257.176	Integrated database	186786--325543	C14H26O4	110-40-7	M-H	HMDB0040429			Exogenous	Exogenous
T3-neg	2667	L-α-glutamyl-L-hydroxyproline	103.474	259.094	Integrated database	167638--291912	C10H16N2O6		M-H	HMDB0011161|HMDB0028820			Peptides and Nucleosides	Endogenous
T3-neg	2669	Malonaldehyde	201.63	71.0129	KEGG database	359517--625829	C3H4O2	542-78-9	M-H	HMDB0006112	C19440		Other	Endogenous
T3-neg	2670	Methylglyoxal	134.399	71.0129	KEGG database	454636--775936	C3H4O2	78-98-8	M-H	HMDB0001167	C00546		Other	Endogenous
T3-neg	2671	Butanal	648.894	71.0493	KEGG database	430131--748214	C4H8O	123-72-8	M-H	HMDB0003543	C01412		Other	Endogenous
T3-neg	2672	Methyl ethyl ketone	582.039	71.0493	KEGG database	432313--752024	C4H8O	78-93-3	M-H	HMDB0000474	C02845	135637810	Other	Endogenous
T3-neg	2673	Hydroxyacetone	271.587	73.0286	KEGG database	376619--655223	C3H6O2	116-09-6	M-H	HMDB0006961	C05235		Other	Endogenous
T3-neg	2674	3-Hydroxypropanal	523.304	73.0285	KEGG database	443212--764725	C3H6O2	2134-29-4	M-H	HMDB0003453	C00969		Other	Endogenous
T3-neg	2675	(S)-Lactaldehyde	290.351	73.0286	KEGG database	451068--772443	C3H6O2	3913-64-2|598-35-6|3946-09-6	M-H	HMDB0003052|HMDB0006458	C00424|C05999|C00937		Other	Endogenous
T3-neg	2676	Ethyl formate	235.558	73.0286	Integrated database	344455--599664	C3H6O2	109-94-4	M-H	HMDB0031229			organic acid	Endogenous
T3-neg	2677	Hypothiocyanite	94.4175	73.9697	Integrated database	415262--722367	CHNOS	63296-34-4	M-H				Other	Endogenous
T3-neg	2678	Acetohydroxamic acid	123.62	74.0238	KEGG database	260599--453361	C2H5NO2	546-88-3	M-H	HMDB0014691	C06808		Exogenous	Exogenous
T3-neg	2679	GLYCINE	75.4963	74.0238	Integrated database	1918635--1516859	C2H5NO2		M-H				Amino acid	Endogenous
T3-neg	2681	Thiourea	87.2354	75.0079	KEGG database	307916--536150	CH4N2S	62-56-6	M-H	HMDB0034155	C14415		Other	Endogenous
T3-neg	2682	HSO3-	72.3643	80.9643	KEGG database	440620--762314	HSO3	15181-46-1	M-H		C11481		Other	Endogenous
T3-neg	2683	Acetone cyanohydrin	78.3254	84.0446	KEGG database	148548--258856	C4H7NO	75-86-5	M-H				Exogenous	Exogenous
T3-neg	2684	2-Methylbutanal	689.644	85.0649	KEGG database	457046--777998	C5H10O	57456-98-1|96-17-3	M-H	HMDB0031526	C02223		Other	Endogenous
T3-neg	2685	Diacetyl	148.296	85.0287	KEGG database	237610--413598	C4H6O2	431-03-8	M-H	HMDB0003407	C00741	135637779	Other	Endogenous
T3-neg	2686	Vinyl acetate	182.933	85.0287	KEGG database	384034--668255	C4H6O2	108-05-4	M-H	HMDB0031209	C19309		organic acid	Endogenous
T3-neg	2687	γ-Butyrolactone	303.65	85.0287	KEGG database	393464--684506	C4H6O2	96-48-0	M-H	HMDB0000549	C01770	135637022	Organic heterocyclic	Endogenous
T3-neg	2688	Methyl acrylate	166.933	85.0287	KEGG database	457052--778004	C4H6O2	96-33-3	M-H	HMDB0033977	C19443		organic acid	Endogenous
T3-neg	2689	1,4-Butynediol	490.449	85.0287	Integrated database	1923282--1519622	C4H6O2		M-H				Other	Endogenous
T3-neg	2690	Pyruvic acid	1816.61	87.0026	Standards database	107936--325	C3H4O3	127-17-3	M-H	HMDB0000243	C00022		organic acid	Endogenous
T3-neg	2691	3-Oxopropanoate	1585.94	87.0028	KEGG database	175244--305147	C3H4O3	926-61-4	M-H	HMDB0011111	C00222		Other	Endogenous
T3-neg	2692	2-hydroxyacrylic Acid	1622.73	87.0028	Integrated database	463944--789605	C3H4O3		M-H	HMDB0062676			organic acid	Endogenous
T3-neg	2693	Butyric acid	537.288	87.0442	Standards database	436671--1331	C4H8O2	107-92-6	M-H	HMDB0000039	C00246		Lipids	Endogenous
T3-neg	2694	Isobutyric acid	512.592	87.0442	Standards database	97081--286	C4H8O2	79-31-2	M-H	HMDB0001873	C02632		organic acid	Endogenous
T3-neg	2695	Urethane	71.61	88.0396	KEGG database	72708--126208	C3H7NO2	51-79-6	M-H	HMDB0031219	C01537		organic acid	Endogenous
T3-neg	2696	Diethyl sulfide	227.533	89.039	KEGG database	114124--198749	C4H10S	352-93-2	M-H	HMDB0031666	C02272		Other	Endogenous
T3-neg	2697	D-Alanine	196.955	89.0389	KEGG database	232888--405543	C3H7NO2	338-69-2	M-H	HMDB0001310	C00133	3433	Amino acid	Endogenous
T3-neg	2698	2-(Methylthio)propane	174.365	89.0385	Integrated database	257814--448522	C4H10S	1551-21-9	M-H	HMDB0040576			Other	Endogenous
T3-neg	2699	Cibulins	134.168	91.0277	Integrated database	127333--221809	C3H8OS		M-H	HMDB0030299			Exogenous	Exogenous
T3-neg	2700	Methyl bromide	70.1132	92.9272	KEGG database	12426--21706	CH3Br	74-83-9	M-H	HMDB0031524	C18447		Exogenous	Exogenous
T3-neg	2702	Methaneselenol	70.4723	94.9411	KEGG database	463634--789094	CH4Se	6486-05-1	M-H	HMDB0060488	C05703		Other	Endogenous
T3-neg	2703	Furfural	77.5516	95.0129	KEGG database	34222--59464	C5H4O2	98-01-1	M-H	HMDB0032914	C14279		Other	Endogenous
T3-neg	2704	Sulfate	69.908	96.9589	KEGG database	454342--775680	H2SO4	7664-93-9	M-H		C00059		Other	Endogenous
T3-neg	2706	Phosphoric acid	96.8653	96.9593	Standards database	153124--484	H3O4P	7664-38-2	M-H		C00009		Other	Endogenous
T3-neg	2709	Angelic acid	627.906	99.0443	Integrated database	304288--529781	C5H8O2	565-63-9	M-H	HMDB0029608		7849721	Exogenous	Exogenous
T3-neg	2711	N,N-Dimethylglycine	77.2982	102.055	Standards database	437103--1355	C4H9NO2	1118-68-9	M-H	HMDB0000092	C01026		Amino acid	Endogenous
T3-neg	2712	Imidodicarbonic diamide	122.405	102.027	Integrated database	181503--316306	C2H5N3O2		M-H				organic acid	Endogenous
T3-neg	2713	2-Hydroxy-butanoic acid	306.774	103.039	Standards database	445954--1775	C4H8O3	600-15-7	M-H				organic acid	Endogenous
T3-neg	2714	3-Hydroxybutyrate	261.538	103.039	Standards database	349493--1024	C4H8O3	300-85-6	M-H				organic acid	Endogenous
T3-neg	2716	Hydroxypyruvate	89.7349	103.003	KEGG database	18960--33037	C3H4O4	1113-60-6	M-H	HMDB0001352	C00168		organic acid	Endogenous
T3-neg	2719	2-Hydroxyisobutyric acid	10.3929	103.039	Integrated database	1923646--1519985	C4H8O3		M-H				organic acid	Endogenous
T3-neg	2720	(S)-3-Hydroxyisobutyrate	261.161	104.043	KEGG database	442998--764496	C4H8O3	594-61-6|2068-83-9	M-H	HMDB0000023|HMDB0000729	C06001|C01188	11076048|123060237	organic acid	Endogenous
T3-neg	2721	N-Nitroethylenediamine	306.463	104.043	Integrated database	53657--93286	C2H7N3O2	58130-90-8	M-H	HMDB0031226			Exogenous	Exogenous
T3-neg	2722	2-cyano-Pyrimidine	154.968	104.017	Integrated database	439785--761597	C5H3N3	14080-23-0	M-H				Exogenous	Exogenous
T3-neg	2723	D-Serine	71.654	104.034	KEGG database	145700--253966	C3H7NO3	312-84-5	M-H	HMDB0003406	C00740		Amino acid	Endogenous
T3-neg	2725	m-Cresol	731.135	107.049	Standards database	255071--796	C7H8O	108-39-4	M-H	HMDB0002048	C01467		Benzenoids	Endogenous
T3-neg	2726	Uracil	139.519	111.019	Standards database	52251--169	C4H4N2O2	66-22-8	M-H	HMDB0000300	C00106|C00106|D00027|D02131		Organic heterocyclic	Endogenous
T3-neg	2727	3-Hydroxy-2H-pyran-2-one	168.157	111.008	Integrated database	113166--197034	C5H4O3	496-64-0	M-H	HMDB0032994			Organic heterocyclic	Endogenous
T3-neg	2728	Chlorobenzene	1170.48	111.006	KEGG database	148052--257996	C6H5Cl	108-90-7	M-H	HMDB0041855	C06990		Exogenous	Exogenous
T3-neg	2729	2,3-Dihydroxy-2,4-cyclopentadien-1-one	182.708	111.008	Integrated database	263095--457631	C5H4O3	124902-00-7	M-H	HMDB0039437			organic acid	Endogenous
T3-neg	2730	Monomethyl sulfate	86.0113	111.008	KEGG database	82198--142941	CH4O4S	75-93-4	M-H		C02704	5667	organic acid	Endogenous
T3-neg	2732	xi-2,5-Dihydro-2,4-dimethylthiazole	81.8785	114.03	Integrated database	208205--362568	C5H9NS		M-H	HMDB0040331			Exogenous	Exogenous
T3-neg	2733	MALEIC ACID	94.4918	115.003	Integrated database	342423--596249	C4H4O4		M-H				organic acid	Endogenous
T3-neg	2734	Guanidinoacetate	415.144	116.043	KEGG database	446359--767868	C3H7N3O2	352-97-6	M-H	HMDB0000128	C00581		Amino acid	Endogenous
T3-neg	2735	Glycocyamine	611.681	116.05	Integrated database	1918969--1517139	C3H7N3O2		M-H				Amino acid	Endogenous
T3-neg	2736	Methyl 2-methyllactate	613.186	117.054	Integrated database	388388--675783	C5H10O3		M-H				Other	Endogenous
T3-neg	2738	Erythrono-1,4-lactone	1748.48	118.035	Integrated database	273909--476644	C4H6O4	17675-99-9	M-H	HMDB0000349			Organic heterocyclic	Endogenous
T3-neg	2739	Succinate	1869.22	118.036	KEGG database	86041--149665	C4H6O4	110-15-6	M-H	HMDB0000254	C00042|C00042 D00635 D00676 D00794 D01269 D01455 D02327 D02670 D02734 D03412 D03519	3344|14710842	organic acid	Endogenous
T3-neg	2740	Purine	87.7891	119.034	Standards database	85294--267	C5H4N4	120-73-0	M-H	HMDB0001366	C15587		Organic heterocyclic	Endogenous
T3-neg	2742	L-Erythrulose	1673.09	119.032	KEGG database	311855--543085	C4H8O4	533-50-6	M-H	HMDB0006293	C02045		Carbohydrates	Endogenous
T3-neg	2743	Benzamide	869.228	120.044	KEGG database	103027--178970	C7H7NO	55-21-0	M-H	HMDB0004461	C09815	12003	Benzenoids	Endogenous
T3-neg	2744	2-Acetylpyridine	89.4214	120.037	Integrated database	437170--759345	C7H7NO	1122-62-9	M-H	HMDB0035281			Other	Endogenous
T3-neg	2745	Tris(hydroxymethyl)methyl aminomethane	606.258	120.075	Standards database	109500--334	C4H11NO3	77-86-1	M-H	HMDB0240288	C07182		Organonitrogen	Endogenous
T3-neg	2746	2,4-Diaminotoluene	606.9	121.08	KEGG database	333438--580769	C7H10N2	95-80-7	M-H	HMDB0041799	C14401		Exogenous	Exogenous
T3-neg	2747	3-(2-Furanyl)-2-propenal	2099.93	121.03	Integrated database	342632--596590	C7H6O2	623-30-3	M-H	HMDB0032918			Exogenous	Exogenous
T3-neg	2748	4-Ethylphenol	881.992	121.065	Standards database	33310--111	C8H10O	123-07-9	M-H	HMDB0029306	C13637		Exogenous	Exogenous
T3-neg	2749	Benzoic acid	2159.55	121.03	Standards database	357228--1052	C7H6O2	65-85-0	M-H	HMDB0001870	C00180|C00539|C00180|C03096|C13403|D00038|D00675|D02409|D02294|D02277		Benzenoids	Endogenous
T3-neg	2751	1-Aminoethylphosphonic Acid	73.074	124.007	Standards database	451330--2120	C2H8NO3P	60687-36-7	M-H				organic acid	Endogenous
T3-neg	2752	Ethyl hydrogen sulfate	2159.63	124.982	Integrated database	90317--157098	C2H6O4S	540-82-9	M-H	HMDB0031233			organic acid	Endogenous
T3-neg	2755	4-Hydroxy-6-Methyl-2-Pyrone	623.853	125.024	Standards database	452730--2210	C6H6O3	675-10-5	M-H		C02752		Organic heterocyclic	Endogenous
T3-neg	2758	2-Chlorophenol	132.046	126.997	Standards database	456948--2414	C6H5OCl	95-57-8	M-H		C14219		Exogenous	Exogenous
T3-neg	2759	Ethyl tiglate	898.23	127.076	KEGG database	175406--305419	C7H12O2	5837-78-5	M-H	HMDB0038962	C08487	332976421	Lipids	Endogenous
T3-neg	2760	1-Octanal	1202.86	127.112	KEGG database	169913--295866	C8H16O	124-13-0	M-H	HMDB0001140	C01545	7850442	Other	Endogenous
T3-neg	2762	Pyroglutamic acid	196.343	128.035	Standards database	177831--565	C5H7NO3	98-79-3	M-H	HMDB0000267	C01879		Amino acid	Endogenous
T3-neg	2763	1-Pyrroline-4-hydroxy-2-carboxylate	182.986	128.035	KEGG database	456400--777467	C5H7NO3	9054-77-7	M-H	HMDB0002234	C04282		Organic heterocyclic	Endogenous
T3-neg	2764	L-1-Pyrroline-3-hydroxy-5-carboxylate	671.146	128.035	KEGG database	348172--606073	C5H7NO3	22573-88-2	M-H	HMDB0001369|HMDB0062585	C04281		Amino acid	Endogenous
T3-neg	2765	2-Ethyldihydro-3(2H)-thiophenone	196.343	129.032	Integrated database	94865--164947	C6H10OS	52662-38-1	M-H	HMDB0040238			Organic heterocyclic	Endogenous
T3-neg	2766	S-2-Propenyl propanethioate	182.964	129.032	Integrated database	447495--768936	C6H10OS	41820-22-8	M-H	HMDB0037493			Exogenous	Exogenous
T3-neg	2767	Itaconic acid	163.195	129.019	Standards database	124448--402	C5H6O4	97-65-4	M-H	HMDB0002092	C00490		Lipids	Endogenous
T3-neg	2768	3-Methyl-2-Oxovalerate	689.644	129.055	Standards database	78836--250	C6H10O3	1460-34-0	M-H	HMDB0000491	C03465		organic acid	Endogenous
T3-neg	2769	D-2-Hydroxypentanedioic acid	490.193	129.019	Standards database	436267--1313	C5H8O5	103404-90-6	M-H2O-H				organic acid	Endogenous
T3-neg	2770	4-Methyl-2-Oxovalerate	650.817	129.055	Standards database	447825--1875	C6H10O3	4502-00-5	M-H				organic acid	Endogenous
T3-neg	2771	3-Methyl sulfolene	1699.36	131.013	Integrated database	463456--788751	C5H8O2S		M-H	HMDB0059667			Organic heterocyclic	Endogenous
T3-neg	2772	1-Methylbenzotriazole	79.2237	132.066	Integrated database	33765--58660	C7H7N3	29385-43-1|13351-73-0|29878-31-7	M-H				Exogenous	Exogenous
T3-neg	2773	Oxaloacetate	1608.15	132.014	KEGG database	89257--155226	C4H4O5	328-42-7	M-H	HMDB0000223	C00036	85291449	organic acid	Endogenous
T3-neg	2774	Dl-Malic acid	93.9917	133.014	Standards database	3000035--2553	C4H6O5	617-48-1	M-H				organic acid	Endogenous
T3-neg	2775	D-(+)-Malic acid	107.523	133.014	Standards database	453062--2240	C4H6O5	636-61-3	M-H	HMDB0031518	C00497		organic acid	Endogenous
T3-neg	2776	Hypoxanthine	191.03	135.03	Standards database	452816--2219	C5H4N4O	68-94-0	M-H	HMDB0000157	C00262		Organic heterocyclic	Endogenous
T3-neg	2777	2-Amino-6-fluorobenzonitrile	789.897	135.044	Standards database	454468--2316	C7H5FN2	77326-36-4	M-H				Benzenoids	Endogenous
T3-neg	2778	3-Pyridylacetic acid	193.601	136.034	Integrated database	349007--607588	C7H7NO2	501-81-5	M-H	HMDB0001538			Organic heterocyclic	Endogenous
T3-neg	2779	4-AMINOBENZOATE	133.991	136.032	Integrated database	1918712--1516910	C7H7NO2		M-H				Benzenoids	Endogenous
T3-neg	2782	Salicylic acid	937.373	137.024	Standards database	395523--1166	C7H6O3	69-72-7	M-H	HMDB0001895	C00805		Benzenoids	Endogenous
T3-neg	2783	3-Nitrophenol	876.996	138.019	Standards database	262557--817	C6H5NO3	554-84-7	M-H		C14418		Benzenoids	Endogenous
T3-neg	2784	Cerium	73.7657	138.889	Integrated database	9827--17118	Ce	7440-45-1	M-H	HMDB0013672			Exogenous	Exogenous
T3-neg	2786	3-Fluorobenzoate	2159.62	138.998	KEGG database	149681--260847	C7H5FO2	455-38-9	M-H		C02364	5409	Exogenous	Exogenous
T3-neg	2788	O-Phosphorylethanolamine	71.61	140.011	Standards database	286506--857	C2H8NO4P	1071-23-4	M-H	HMDB0000224	C00346		organic acid	Endogenous
T3-neg	2790	2-Naphthylamine	612.312	142.066	KEGG database	60734--105406	C10H9N	91-59-8	M-H	HMDB0041802	C02227		Benzenoids	Endogenous
T3-neg	2793	L-Glutamine	64.3415	145.061	Standards database	416061--1236	C5H10N2O3	56-85-9	M-H	HMDB0000641	C00064|D00015		Amino acid	Endogenous
T3-neg	2795	2-Methylglutaric acid	604.613	145.05	Integrated database	1923299--1519639	C6H10O4		M-H				Lipids	Endogenous
T3-neg	2797	N-Methyl-D-aspartic acid	76.4661	146.045	KEGG database	25553--44297	C5H9NO4	6384-92-5	M-H	HMDB0002393	C12269		Amino acid	Endogenous
T3-neg	2798	Fagomine	605.19	146.09	KEGG database	412182--716995	C6H13NO3	53185-12-9	M-H	HMDB0033453	C10144		Exogenous	Exogenous
T3-neg	2803	4-Hydroxycinnamyl aldehyde	76.8912	147.042	KEGG database	444387--765839	C9H8O2	20711-53-9|2538-87-6	M-H	HMDB0040986	C05608		Exogenous	Exogenous
T3-neg	2804	Ribonolactone	154.043	147.029	Integrated database	449387--770880	C5H8O5	5336-08-3	M-H	HMDB0001900	C02674		Carbohydrates	Endogenous
T3-neg	2805	D-Citramalic acid	250.072	147.029	Standards database	371285--1092	C5H8O5	6236-10-8	M-H				Lipids	Endogenous
T3-neg	2808	erythro-3-Hydroxy-Ls-aspartate	1827.35	149.024	KEGG database	510142--810196	C4H7NO5		M-H		C03961	6682	Amino acid	Endogenous
T3-neg	2809	D-Xylose	90.0216	149.045	KEGG database	452752--774139	C5H10O5	58-86-6|25990-60-7|6763-34-4	M-H	HMDB0000098	C00181|C01394|C02205|C01394 C02205		Carbohydrates	Endogenous
T3-neg	2810	4-Coumaryl alcohol	1026.54	149.06	KEGG database	446742--768221	C9H10O2	3690-05-9|1076-38-6	M-H	HMDB0003654	C02646		Exogenous	Exogenous
T3-neg	2811	Dipropyl disulfide	513.509	149.046	KEGG database	451821--773199	C6H14S2	629-19-6	M-H	HMDB0031472	C08373		Exogenous	Exogenous
T3-neg	2812	D-Xylulose	578.481	149.027	Standards database	413137--1214	C5H10O5	551-84-8	M-H				Carbohydrates	Endogenous
T3-neg	2815	(S)C(S)S-S-Methylcysteine sulfoxide	963.228	150.024	Integrated database	435320--757297	C4H9NO3S	32726-14-0	M-H	HMDB0029432			Amino acid	Endogenous
T3-neg	2816	3-Mercapto-2-mercaptomethylpropanoate	2159.62	150.98	KEGG database	97725--169877	C4H8O2S2	7634-96-0	M-H	HMDB0035716	C04371		Exogenous	Exogenous
T3-neg	2818	Oxypurinol	245.038	151.026	Standards database	33653--118	C5H4N4O2	2465-59-0	M-H	HMDB0000786	C07599		Organic heterocyclic	Endogenous
T3-neg	2819	L-Cysteinesulfinic acid	964.574	151.997	Standards database	463570--2475	C3H7NO4S	1115-65-7	M-H	HMDB0000996	C00606		Amino acid	Endogenous
T3-neg	2820	3-SULFINO-L-ALANINE	130.936	152.002	Integrated database	1918655--1516874	C3H7NO4S		M-H				Amino acid	Endogenous
T3-neg	2821	1-Chlorobenzotriazole	117.473	152.002	Integrated database	48158--83763	C6H4ClN3	21050-95-3	M-H				Exogenous	Exogenous
T3-neg	2822	Mesalamine	1039.25	152.035	Standards database	84020--264	C7H7NO3	89-57-6	M-H	HMDB0014389	C07138		Benzenoids	Endogenous
T3-neg	2825	3-Dehydroshikimic acid	550.563	153.019	Standards database	445196--1726	C7H8O5	2922-42-1	M-H2O-H		C02637		Other	Endogenous
T3-neg	2829	4-Imidazolone-5-propanoate	86.2076	155.045	KEGG database	446583--768072	C6H8N2O3	17340-16-8|36117-26-7	M-H	HMDB0001014	C03680		Organic heterocyclic	Endogenous
Amidde-pos	1	1H-1,2,3-Triazole	1786.88	70.0407	Integrated database	240988--419295	C2H3N3	288-35-7|288-36-8	M+H				Organic heterocyclic	Endogenous
Amidde-pos	2	α-Aminopropiononitrile	75.9389	71.0611	KEGG database	443213--764726	C3H6N2	2134-48-7	M+H		C05714		Exogenous	Exogenous
Amidde-pos	3	3-Aminopropiononitrile	10.4353	71.0611	KEGG database	440569--762256	C3H6N2	151-18-8	M+H				Exogenous	Exogenous
Amidde-pos	4	Vinyl ether	233.293	71.0499	KEGG database	436808--759027	C4H6O	109-93-3	M+H		C17721		Other	Endogenous
Amidde-pos	5	Pyrrolidine	166.47	72.0815	Integrated database	264987--460930	C4H9N	123-75-1	M+H	HMDB0031641			Organic heterocyclic	Endogenous
Amidde-pos	6	3-Buten-1-amine	772.202	72.0815	KEGG database	488558--805802	C4H9N		M+H		C12244		Organonitrogen	Endogenous
Amidde-pos	7	Acrylamide	89.1796	72.0452	KEGG database	28433--49204	C3H5NO	79-06-1	M+H	HMDB0004296	C01659		organic acid	Endogenous
Amidde-pos	8	N,N-Dimethylformamide	95.2376	74.0608	Standards database	424026--1260	C3H7NO	68-12-2	M+H	HMDB0001888	C03134		organic acid	Endogenous
Amidde-pos	10	N-Methylurea	186.458	75.0641	KEGG database	451071--772447	C2H6N2O	598-50-5	M+H		C16363		organic acid	Endogenous
Amidde-pos	11	1,2 Diaminopropane	453.335	75.1	Integrated database	458829--780419	C3H10N2		M+H	HMDB0013136			Organonitrogen	Endogenous
Amidde-pos	12	1,3-Diaminopropane	1718.17	75.0941	KEGG database	371108--645764	C3H10N2	109-76-2|10517-44-9	M+H	HMDB0000002	C00986	4233	Organonitrogen	Endogenous
Amidde-pos	13	Acetylhydrazine	1575.82	75.056	KEGG database	436635--758857	C2H6N2O	1068-57-1	M+H	HMDB0060428	C07447		Exogenous	Exogenous
Amidde-pos	14	Trimethylamine N-oxide	783.482	76.0764	KEGG database	318858--555409	C3H9NO	1184-78-7	M+H	HMDB0000925	C01104	4338	Organonitrogen	Endogenous
Amidde-pos	15	2-Aminopropanol	761.56	76.0764	Integrated database	451579--772935	C3H9NO	6168-72-5	M+H				Organonitrogen	Endogenous
Amidde-pos	16	(R)-1-Aminopropan-2-ol	224.722	76.0764	KEGG database	33555--58279	C3H9NO	2799-16-8|78-96-6	M+H	HMDB0012136	C03194|C05771	6071	Organonitrogen	Endogenous
Amidde-pos	17	Dimethyl sulfoxide	126.168	79.0219	KEGG database	36772--63899	C2H6OS	67-68-5	M+H	HMDB0002151	C11143		Exogenous	Exogenous
Amidde-pos	19	Pyridine	77.7228	80.05	KEGG database	77703--135003	C5H5N	110-86-1|7291-22-7	M+H	HMDB0000926	C00747	4009	Organic heterocyclic	Endogenous
Amidde-pos	20	Pyrazine	233.588	81.045	Standards database	104340--311	C4H4N2	290-37-9	M+H	HMDB0034176	C02018		Organic heterocyclic	Endogenous
Amidde-pos	21	Pyrimidine	1572.84	81.0454	KEGG database	444352--765808	C4H4N2	25247-63-6	M+H	HMDB0003361	C00396		Organic heterocyclic	Endogenous
Amidde-pos	22	3,6-Dihydropyridine	125.398	82.0658	KEGG database	516569--811786	C5H7N		M+H		C16933		Organic heterocyclic	Endogenous
Amidde-pos	23	2-Methylpyrrole	95.1164	82.0659	Integrated database	292734--509675	C5H7N	636-41-9	M+H	HMDB0033114			Organic heterocyclic	Endogenous
Amidde-pos	24	1-Methylpyrrole	191.135	82.0658	Integrated database	195440--340418	C5H7N	96-54-8	M+H	HMDB0033113			Organic heterocyclic	Endogenous
Amidde-pos	25	3-Methylcyclopentene	76.2456	83.0857	Integrated database	437145--759315	C6H10	1120-62-3	M+H	HMDB0031544			Other	Endogenous
Amidde-pos	26	5-Aminoimidazole	159.553	84.0572	KEGG database	237213--412925	C3H5N3	4919-03-3	M+H	HMDB0003929	C05239		Organic heterocyclic	Endogenous
Amidde-pos	27	4-Hydroxy-2-butynal	153.35	85.029	KEGG database	506952--808555	C4H4O2		M+H		C02648		Other	Endogenous
Amidde-pos	28	Imidazolone	95.7228	85.0404	KEGG database	457612--778618	C3H4N2O		M+H	HMDB0004363	C06195		Amino acid	Endogenous
Amidde-pos	29	2-(Dimethylamino)acetonitrile	505.335	85.0766	Integrated database	208529--363143	C4H8N2		M+H				Organonitrogen	Endogenous
Amidde-pos	30	2-Pyrrolidinone	159.992	86.0607	Integrated database	24645--42699	C4H7NO	616-45-5	M+H	HMDB0002039	C11118		Organic heterocyclic	Endogenous
Amidde-pos	31	Acetone cyanohydrin	119.732	86.0607	KEGG database	148548--258855	C4H7NO	75-86-5	M+H				Exogenous	Exogenous
Amidde-pos	33	Piperazine	447.489	87.0923	KEGG database	436877--759085	C4H10N2	110-85-0	M+H	HMDB0014730	C07973	10174	Exogenous	Exogenous
Amidde-pos	34	Gamma-Butyrolactone	154.209	87.0447	Standards database	393464--1156	C4H6O2	96-48-0	M+H	HMDB0000549	C01770		Organic heterocyclic	Endogenous
Amidde-pos	35	N-Nitrosomethylvinylamine	119.851	87.064	KEGG database	447856--769274	C3H6N2O	4549-40-0	M+H		C19282		Organonitrogen	Endogenous
Amidde-pos	36	4-Aminobutyraldehyde	155.382	88.0763	KEGG database	447730--769163	C4H9NO	4390-05-0	M+H	HMDB0001080	C00555		Other	Endogenous
Amidde-pos	37	2-(1-Aziridinyl)ethanol	1574.14	88.0764	KEGG database	436691--758906	C4H9NO	1072-52-2	M+H		C19332		Exogenous	Exogenous
Amidde-pos	38	Morpholine	393.68	88.0764	KEGG database	401113--697797	C4H9NO	110-91-8	M+H	HMDB0031581	C14452		Exogenous	Exogenous
Amidde-pos	39	β-Alaninamide	126.271	89.0715	KEGG database	448043--769472	C3H8N2O	4726-85-6	M+H		C19779		Amino acid	Endogenous
Amidde-pos	41	2-Methylpropanoate	852.774	89.0693	KEGG database	97081--168785	C4H8O2	79-31-2	M+H	HMDB0001873	C02632	5612|7849762	organic acid	Endogenous
Amidde-pos	42	N-Nitrosomethylethylamine	341.042	89.0716	KEGG database	261766--455404	C3H8N2O	10595-95-6	M+H		C19281		Organonitrogen	Endogenous
Amidde-pos	43	Oxamate	82.8619	90.0189	KEGG database	281501--489793	C2H3NO3	471-47-6	M+H		C01444	4622	Amino acid	Endogenous
Amidde-pos	44	(R)-(+)-Lactamide	906.39	90.0556	Standards database	451073--2097	C3H7NO2	598-81-2	M+H				Other	Endogenous
Amidde-pos	46	D-Alanine	960.093	90.0555	KEGG database	232888--405542	C3H7NO2	338-69-2	M+H	HMDB0001310	C00133	3433	Amino acid	Endogenous
Amidde-pos	47	Sarcosine	860.965	90.0556	KEGG database	436673--758896	C3H7NO2	107-97-1	M+H	HMDB0000271	C00213	3513	Amino acid	Endogenous
Amidde-pos	48	2-(Methylthio)propane	76.1004	91.0547	Integrated database	257814--448521	C4H10S	1551-21-9	M+H	HMDB0040576			Other	Endogenous
Amidde-pos	49	N-(Hydroxymethyl)urea	91.9645	91.055	KEGG database	435820--758138	C2H6N2O2	1000-82-4	M+H		C06384		organic acid	Endogenous
Amidde-pos	50	Diethyl sulfide	109.571	91.0549	KEGG database	114124--198750	C4H10S	352-93-2	M+H	HMDB0031666	C02272		Other	Endogenous
[truncated: 6,671 more rows]

## Sheet: Table S2
Table S2 Non-targeted metabolites of chicken serum
Metabolites ID	Compound name	Class	Identification	Ret. Time (min)	Molecular formula	m/z	Ionization model	h2	CV, %
a7	Vinyl ether	Other	T3-pos	1.27943	C4H6O	71.0496	M+H	0.014446	28.3024
a21	Pyrrolidine	Organic heterocyclic	T3-pos	10.6614	C4H9N	72.0813	M+H	0.000906	38.0703
a69	3-Hydroxypropanal	Other	T3-pos	1.38154	C3H6O2	75.0446	M+H	1e-06	29.5606
a70	Hydroxyacetone	Other	T3-pos	4.33295	C3H6O2	75.0445	M+H	1e-06	62.4549
a75	(R)-1-Aminopropan-2-ol	Organonitrogen	T3-pos	3.42008	C3H9NO	76.0762	M+H	0.208612	43.9126
a219	5-Aminoimidazole	Organic heterocyclic	T3-pos	23.5272	C3H5N3	84.0529	M+H	1e-06	222.404
a226	2-Methyl-1-pyrroline	Organic heterocyclic	T3-pos	1.74481	C5H9N	84.0812	M+H	1e-06	49.8974
a228	Piperideine	Organic heterocyclic	T3-pos	8.72925		84.0812		0.36074	45.6972
a241	2(5H)-Furanone	Organic heterocyclic	T3-pos	1.54004	C4H4O2	85.0289	M+H	1e-06	24.4275
a255	2-(Dimethylamino)acetonitrile	Organonitrogen	T3-pos	1.05908	C4H8N2	85.0846	M+H	0.201576	45.2918
a292	2,3-Dihydrothiophene	Organic heterocyclic	T3-pos	2.3836	C4H6S	87.0267	M+H	0.109449	48.9426
a296	Diacetyl	Other	T3-pos	18.0488	C4H6O2	87.0445	M+H	1e-06	31.6452
a298	Methyl acrylate	Organic acid	T3-pos	9.27241	C4H6O2	87.0445	M+H	1e-06	43.9161
a301	2-Butyne-1,4-diol	Other	T3-pos	3.35561	C4H6O2	87.0445	M+H	0.159344	53.4112
a303	Gamma-Butyrolactone	Organic heterocyclic	T3-pos	1.3032	C4H6O2	87.0444	M+H	0.110177	35.5577
a374	2-Oxazolidinone	Organic heterocyclic	T3-pos	1.20282	C3H5NO2	88.0397	M+H	0.105677	27.6111
a438	Oxamate	Amino acid	T3-pos	11.9155		90.0178		0.026831	86.6768
a445	β-Alanine	Amino acid	T3-pos	11.1788	C3H7NO2	90.0553	M+H	1e-06	57.9075
a473	3-Hydroxypropanoate	Organic acid	T3-pos	2.23691	C3H6O3	91.0394	M+H	0.115892	31.4287
a525	N-(Hydroxymethyl)urea	Organic acid	T3-pos	8.15853	C2H6N2O2	91.0545	M+H	1e-06	12.3612
a613	3-Methylpyridine	Organic heterocyclic	T3-pos	7.6365	C6H7N	94.0655	M+H	0.020398	46.505
a615	2-Methylpyridine	Organic heterocyclic	T3-pos	10.1037	C6H7N	94.0731	M+H	0.122911	11.8108
a633	Arene oxide	Organic heterocyclic	T3-pos	25.9065		95.0495		0.016413	48.4967
a687	Protoanemonin	Organic heterocyclic	T3-pos	1.86795	C5H4O2	97.0286	M+H	0.045062	65.7225
a759	Cyclohexylamine	Organonitrogen	T3-pos	11.2703	C6H13N	100.112	M+H	0.036317	42.1178
a772	Glutaral	Other	T3-pos	19.2835		101.06		1e-06	25.1509
a776	Tiglic acid	Lipids	T3-pos	7.50897		101.06		0.008883	159.878
a850	Succinate semialdehyde	Lipids	T3-pos	1.47551	C4H6O3	103.039	M+H	0.082795	58.1389
a892	Biuret	Organic acid	T3-pos	10.7872	C2H5N3O2	104.05	M+H	0.008767	51.2842
a1075	4-Vinylpyridine	Organic heterocyclic	T3-pos	18.2536	C7H7N	106.065	M+H	0.050142	39.4372
a1076	3-Methylthiopropanamine	Other	T3-pos	20.9602	C4H11NS	106.065	M+H	1e-06	23.4595
a1105	3-(Methylthio)-1-propanol	Other	T3-pos	19.663		107.049		0.049904	42.6907
a1108	3-Hydroxybenzyl alcohol	Benzenoids	T3-pos	21.6597	C7H8O2	107.049	M+H-H2O	1e-06	35.8809
a1125	1,2-Dimethylbenzene	Benzenoids	T3-pos	22.1001	C8H10	107.086	M+H	0.070899	24.0734
a1134	p-Xylene	Benzenoids	T3-pos	15.6841	C8H10	107.086	M+H	0.293116	182.799
a1215	4-Vinylcyclohexene	Other	T3-pos	16.7273	C8H12	109.101	M+H	0.135904	37.9956
a1221	o-Benzosemiquinone	Benzenoids	T3-pos	19.3383	C6H5O2	110.036	M+H	1e-06	31.2673
a1224	Hypotaurine	Organic acid	T3-pos	22.9597	C2H7NO2S	110.036	M+H	0.067718	55.1652
a1248	5-Methyl-2-furaldehyde	Other	T3-pos	23.5351	C6H6O2	111.043	M+H	1e-06	21.5285
a1249	Resorcinol	Benzenoids	T3-pos	21.0215	C6H6O2	111.044	M+H	0.033372	46.5955
a1250	2,4-Dihydroxypyridine	Organic heterocyclic	T3-pos	36.0011	C5H5NO2	111.04	M+H	0.058242	32.7684
a1251	Catechol	Benzenoids	T3-pos	1.29975	C6H6O2	111.044	M+H	0.087796	46.8844
a1271	Cytosine	Organic heterocyclic	T3-pos	2.98589	C4H5N3O	112.051	M+H	0.24714	53.7848
a1284	3-Hydroxy-2H-pyran-2-one	Organic heterocyclic	T3-pos	1.10797	C5H4O3	113.021	M+H	0.066806	32.4333
a1293	Uracil	Organic heterocyclic	T3-pos	4.42762	C4H4N2O2	113.035	M+H	0.035435	59.1864
a1303	1-Hepten-3-one	Other	T3-pos	14.0244	C7H12O	113.096	M+H	0.005426	29.1631
a1304	(E)-4-Hepten-2-one	Other	T3-pos	13.093	C7H12O	113.096	M+H	1e-06	79.0382
a1310	Creatinine	Amino acid	T3-pos	1.2633	C4H7N3O	114.055	M+H	0.193828	44.596
a1318	DMPO	Organic heterocyclic	T3-pos	11.5497		114.091		1e-06	35.1533
a1332	3-oxo-4-pentenoic acid	Organic acid	T3-pos	8.96347	C5H6O3	115.039	M+H	0.18208	69.5918
a1341	5,6-Dihydrouracil	Organic heterocyclic	T3-pos	7.25523	C4H6N2O2	115.054	M+H	0.140451	24.9352
a1344	N-Methylhydantoin	Organic heterocyclic	T3-pos	10.1975	C4H6N2O2	115.054	M+H	0.07958	14.7056
a1353	4-hydroxyhexenal	Other	T3-pos	23.527	C6H10O2	115.075	M+H	0.049625	25.3015
a1382	N-Methylacetoacetamide	Lipids	T3-pos	4.04457	C5H9NO2	116.071	M+H	0.126104	55.6855
a1383	Dl-Proline	Amino acid	T3-pos	1.05788	C5H9NO2	116.071	M+H	0.096411	77.8646
a1409	1-Deoxy-D-xylulose	Carbohydrates	T3-pos	7.25542	C5H10O4	117.056	M+H-H2O	0.075985	42.7799
a1410	5-Oxopentanoate	Lipids	T3-pos	9.64657	C5H8O3	117.055	M+H	1e-06	41.7839
a1411	Deoxyribose	Carbohydrates	T3-pos	8.19795	C5H10O4	117.056	M+H-H2O	1e-06	43.3234
a1412	3-Methyl-2-oxobutanoic acid	Organic acid	T3-pos	11.0045	C5H8O3	117.055	M+H	0.042969	50.1058
a1423	N-Nitrosomorpholine	Organic heterocyclic	T3-pos	10.1873	C4H8N2O2	117.067	M+H	0.2322	20.6848
a1471	Guanidinoacetic acid	Amino acid	T3-pos	8.16288	C3H7N3O2	118.065	M+H	1e-06	9.90615
a1605	1,2-Diacylglycerol-LD-PI-pool	Benzenoids	T3-pos	15.5362	C7H5NO	120.044	M+H	0.089942	111.672
a1608	S-Acetylthioethanolamine	Organic acid	T3-pos	14.5065	C4H9NOS	120.044	M+H	0.005528	73.8676
a1686	3-(Methylthio)propanoate	Lipids	T3-pos	23.5965	C4H8O2S	121.028	M+H	1e-06	42.136
a1701	Benzamidine	Benzenoids	T3-pos	7.57302		121.065	M+H	0.01447	57.2565
a1702	4-Vinylphenol	Benzenoids	T3-pos	8.16322	C8H8O	121.065	M+H	0.047061	27.2027
a1703	p-Tolualdehyde	Benzenoids	T3-pos	4.42278	C8H8O	121.065	M+H	0.140142	43.0499
a1709	2-Methyl-5-vinylpyrazine	Organic heterocyclic	T3-pos	10.1041	C7H8N2	121.083	M+H	0.023507	83.9575
a1794	3-Acetylpyridine	Other	T3-pos	1.23745	C7H7NO	122.06	M+H	0.267339	67.002
a1892	1-Methoxy-2-methylbenzene	Benzenoids	T3-pos	12.7939	C8H10O	123.081	M+H	0.002792	42.5426
a1951	Isonicotinic acid	Organic heterocyclic	T3-pos	4.44783	C6H5NO2	124.047	M+H	0.085189	33.8227
a2026	3,6-Dihydronicotinic acid	Organic heterocyclic	T3-pos	9.69987	C6H7NO2	126.055	M+H	0.172241	36.0594
a2035	N-Methylhistamine	Organonitrogen	T3-pos	1.18741	C6H11N3	126.102	M+H	0.176508	51.0371
a2083	2-Methyl-5-nitroimidazole	Organic heterocyclic	T3-pos	14.1611	C4H5N3O2	128.049	M+H	1e-06	93.1631
a2086	Ammeline	Organic heterocyclic	T3-pos	30.263		128.062		1e-06	57.8453
a2100	α-(Methylenecyclopropyl)glycine	Amino acid	T3-pos	1.45032	C6H9NO2	128.07	M+H	0.115341	55.2508
a2101	L-Baikiain	Organic heterocyclic	T3-pos	4.23534		128.07		0.042779	50.893
a2106	N-Cyclohexylformamide	Benzenoids	T3-pos	13.3441	C7H13NO	128.107	M+H	0.177589	48.1407
a2153	Cyclohexane-1-carboxylate	Organic acid	T3-pos	13.6752	C7H12O2	129.091	M+H	0.104582	75.9272
a2172	5-Oxoproline	Amino acid	T3-pos	22.8049	C5H7NO3	130.05	M+H	0.073326	41.9306
a2187	D-Pipecolinic acid	Amino acid	T3-pos	3.01954	C6H11NO2	130.077	M+H	1e-06	32.4884
a2192	trans-3-Aminocyclopentane-1-carboxylic acid	Amino acid	T3-pos	1.05546	C6H11NO2	130.086	M+H	0.422829	33.4153
a2322	3-Methylindole	Organic heterocyclic	T3-pos	1.43567	C9H9N	132.076	M+H	0.053593	46.7999
a2327	Creatine	Amino acid	T3-pos	10.1927	C4H9N3O2	132.08	M+H	1e-06	17.1375
a2337	L-Norleucine	Amino acid	T3-pos	13.7271	C6H13NO2	132.102	M+H	0.093745	60.8148
a2462	Mandelonitrile	Benzenoids	T3-pos	7.26001	C8H7NO	134.06	M+H	0.136089	38.6124
a2470	N-(Carboxyaminomethyl)urea	Organic acid	T3-pos	13.5231	C3H7N3O3	134.06	M+H	0.105225	100.663
a2516	(S)-Malate	Organic acid	T3-pos	35.5741	C4H6O5	135.032	M+H	1e-06	42.8662
a2519	4-Methoxy-Benzoic acid	Benzenoids	T3-pos	12.7688	C8H8O3	135.044	M+H-H2O	0.0971	36.3833
a2538	Cinnamyl alcohol	Phenylpropanoids and polyketides	T3-pos	25.5025	C9H10O	135.08	M+H	0.03817	42.5917
a2557	1,4-Diethylbenzene	Benzenoids	T3-pos	25.0416	C10H14	135.117	M+H	0.049262	31.4777
a2568	n-Butylbenzene	Benzenoids	T3-pos	22.0957	C10H14	135.117	M+H	1e-06	19.4437
a2587	4-Hydroxy-L-threonine	Amino acid	T3-pos	2.1912	C4H9NO4	136.062	M+H	0.081376	95.0292
a2588	Adenine	Organic heterocyclic	T3-pos	10.554	C5H5N5	136.061	M+H	0.137143	108.826
a2595	2-Phenylacetamide	Benzenoids	T3-pos	4.45529	C8H9NO	136.075	M+H	0.125182	28.8437
a2604	Acetanilide	Benzenoids	T3-pos	8.16284	C8H9NO	136.083	M+H	0.013888	11.7362
a2683	Methyl benzoate	Benzenoids	T3-pos	17.7647	C8H8O2	137.06	M+H	1e-06	75.7897
a2701	p-Anisaldehyde	Benzenoids	T3-pos	10.7815	C8H8O2	137.059	M+H	1e-06	39.0065
a2709	4-Propylphenol	Benzenoids	T3-pos	18.8346	C9H12O	137.096	M+H	1e-06	40.0645
a2723	Thiobenzamide	Benzenoids	T3-pos	0.999124	C7H7NS	138.031	M+H	1e-06	29.1176
a2731	2-Nitrotoluene	Benzenoids	T3-pos	15.5353		138.055		0.055266	73.3445
a2761	4-Hydroxybenzoic acid	Benzenoids	T3-pos	21.3295	C7H6O3	139.039	M+H	0.120396	29.3389
a2766	2-Nitroaniline	Benzenoids	T3-pos	2.64159	C6H6N2O2	139.05	M+H	0.203064	100.318
a2767	Nicotinamide-N-oxide	Organic heterocyclic	T3-pos	2.09573	C6H6N2O2	139.05	M+H	0.074778	187.849
a2790	5-Acetyl-2,4-dimethyloxazole	Organic heterocyclic	T3-pos	30.8547	C7H9NO2	140.068	M+H	0.069925	48.6825
a2803	4-Hydroxymethylcatechol	Benzenoids	T3-pos	8.94031	C7H8O3	141.053	M+H	0.014058	47.499
a2810	Ethyl furoate	Organic heterocyclic	T3-pos	19.1681	C7H8O3	141.054	M+H	0.02176	116.329
a2812	1,3-Dimethyluracil	Organic heterocyclic	T3-pos	30.2627	C6H8N2O2	141.069	M+H	0.022231	50.3831
a2814	5-Phenyl-1,3-pentadiyne	Benzenoids	T3-pos	1.45218	C11H8	141.065	M+H	0.016526	92.7315
a2825	2-Propyl-2,4-pentadienoic acid	Lipids	T3-pos	15.7771	C8H12O2	141.091	M+H	0.077885	34.4343
a2845	Dimetridazole	Organic heterocyclic	T3-pos	10.1975	C5H7N3O2	142.065	M+H	0.15496	14.4854
a2884	2-Methylnaphthalene	Benzenoids	T3-pos	28.058	C11H10	143.085	M+H	0.111899	21.8344
a2895	2-n-Propyl-3-pentenoic acid	Lipids	T3-pos	17.1974	C8H14O2	143.106	M+H	0.008944	48.3108
a2908	5-Tetrazolyl-glycine	Amino acid	T3-pos	10.7871	C3H5N5O2	144.042	M+H	0.003418	78.801
a2916	D-2-Aminoadipic acid	Amino acid	T3-pos	7.17957	C6H11NO4	144.065	M+H-H2O	0.456724	47.0281
a2933	1-Amlnocydohexanecarboxylic Acid	Amino acid	T3-pos	8.99204	C7H13NO2	144.102	M+H	0.034968	36.9815
a2980	1-Naphthol	Benzenoids	T3-pos	16.7481		145.064		1e-06	7.73887
a2989	7-Oxoheptanoic acid	Lipids	T3-pos	14.2712	C7H12O3	145.086	M+H	0.085944	68.375
a3018	3,4-Dehydrothiomorpholine-3-carboxylate	Organonitrogen	T3-pos	14.1587	C5H7NO2S	146.027	M+H	1e-06	75.3109
a3033	4-Hydroxyquinoline	Organic heterocyclic	T3-pos	15.2036	C9H7NO	146.06	M+H	0.085909	81.0722
a3045	4-Acetamidobutyric acid	Amino acid	T3-pos	6.65593	C6H11NO3	146.081	M+H	0.097334	48.9729
a3048	2-Amino-5-oxohexanoate	Amino acid	T3-pos	8.49623	C6H11NO3	146.081	M+H	0.023708	91.5513
a3058	4-Trimethylammoniobutanoate	Lipids	T3-pos	9.70919		146.117		0.126449	49.779
a3059	3-Dehydroxycarnitine	Lipids	T3-pos	8.91824	C7H15NO2	146.117	M+H	1e-06	67.6448
a3060	Spermidine	Organonitrogen	T3-pos	1.03267	C7H19N3	146.165	M+H	1e-06	94.7973
a3094	4-Hydroxyquinazoline	Organic heterocyclic	T3-pos	14.1584	C8H6N2O	147.063	M+H	1e-06	78.171
a3114	2-Ethyl-1-hexanethiol	Other	T3-pos	23.1176	C8H18S	147.116	M+H	0.068541	60.9031
a3119	(3-Methyl-2-butenyl)-benzene	Benzenoids	T3-pos	26.9443	C11H14	147.116	M+H	1e-06	32.4365
a3135	Indole-5,6-quinone	Organic heterocyclic	T3-pos	14.5042	C8H5NO2	148.039	M+H	1e-06	70.0827
a3136	N-Methyl-N'-nitro-N-nitrosoguanidine	Organonitrogen	T3-pos	12.2164	C2H5N5O3	148.039	M+H	0.133139	54.6872
a3143	D(-)-Glutamic acid	Amino acid	T3-pos	14.159	C5H9NO4	148.065	M+H	1e-06	65.2704
a3151	2-Indanone oxime	Benzenoids	T3-pos	11.2321	C9H9NO	148.075	M+H	1e-06	236.844
a3153	4-(2-Furanylmethylene)-3,4-dihydro-2H-pyrrole	Organic heterocyclic	T3-pos	8.16322	C9H9NO	148.075	M+H	1e-06	13.1576
a3213	3-Isochromanone	Organic heterocyclic	T3-pos	21.4623	C9H8O2	149.058	M+H	0.108905	93.8654
a3214	trans-Cinnamic acid	Phenylpropanoids and polyketides	T3-pos	7.57542	C9H8O2	149.057	M+H	0.034189	59.9901
a3217	Cinnamic acid	Phenylpropanoids and polyketides	T3-pos	16.2639	C9H8O2	149.058	M+H	1e-06	53.569
a3344	D-Methionine	Amino acid	T3-pos	11.1337	C5H11NO2S	150.058	M+H	0.038265	814.486
a3345	L-Methionine	Amino acid	T3-pos	14.6782	C5H11NO2S	150.055	M+H	1e-06	13.0175
a3347	5,6-Dihydroxyindole	Organic heterocyclic	T3-pos	9.2765	C8H7NO2	150.055	M+H	0.195543	857.895
a3514	Guanine	Organic heterocyclic	T3-pos	1.57735	C5H5N5O	152.055	M+H	0.137736	43.1944
a3598	Oxypurinol	Organic heterocyclic	T3-pos	4.05768	C5H4N4O2	153.04	M+H	0.059725	52.7919
a3604	4-Hydroxyphenacyl alcohol	Other	T3-pos	19.3369	C8H8O3	153.054	M+H	1e-06	33.0968
a3655	3-Hydroxyanthranilate	Benzenoids	T3-pos	30.238	C7H7NO3	154.058	M+H	0.107339	50.4158
a3664	Vanillylamine	Benzenoids	T3-pos	11.22	C8H11NO2	154.086	M+H	0.178167	34.8429
a3666	6-Aminohexanoate	Lipids	T3-pos	4.22799	C6H13NO2	154.083	M+Na	0.126652	54.4338
a3705	Diethylphosphoric acid	Organic acid	T3-pos	15.9764	C4H11O4P	155.046	M+H	1e-06	20.9507
a3707	2,6-Dimethoxyphenol	Benzenoids	T3-pos	13.8281	C8H10O3	155.07	M+H	1e-06	103.161
a3709	Vanillyl alcohol	Benzenoids	T3-pos	14.9704	C8H10O3	155.07	M+H	0.146684	38.5576
a3732	4-Nitrocatechol	Benzenoids	T3-pos	14.668	C6H5NO4	156.02	M+H	0.134618	87.5099
a3740	3-(1-Pyrazolyl)-L-alanine	Amino acid	T3-pos	1.19427	C6H9N3O2	156.076	M+H	0.302465	32.8963
a3743	N-Acetylcaprolactam	Organic heterocyclic	T3-pos	13.3385	C8H13NO2	156.102	M+H	0.078933	41.4873
a3762	2-Phosphoglycolate	Organic acid	T3-pos	34.5159	C2H5O6P	156.998	M+H	1e-06	60.8947
a3784	Uracil 5-carboxylate	Organic heterocyclic	T3-pos	11.3201	C5H4N2O4	157.028	M+H	0.027156	37.0737
a3799	N-Ethylammelide	Organic heterocyclic	T3-pos	9.79403	C5H8N4O2	157.084	M+H	0.010425	55.8761
a3804	2,6-Dimethylnaphthalene	Benzenoids	T3-pos	2.91131	C12H12	157.097	M+H	0.217214	98.5632
a3814	γ-Nonanolactone	Organic heterocyclic	T3-pos	18.6025	C9H16O2	157.122	M+H	0.099295	48.1686
a3816	Hept-trans-2-en-1-yl acetate	Organic acid	T3-pos	18.1623	C9H16O2	157.122	M+H	0.057073	41.7929
a3819	Methyl 2-octenoate	Lipids	T3-pos	16.4953	C9H16O2	157.122	M+H	0.047432	88.8443
a3832	5-Nitro-2-furfuryl methyl ether	Organic heterocyclic	T3-pos	9.29698	C6H7NO4	158.036	M+H	1e-06	77.0101
a3836	2-Hydroxyethylclavam	Organic heterocyclic	T3-pos	8.89205	C7H11NO3	158.081	M+H	0.200737	103.809
a3838	Tiglylglycine	Amino acid	T3-pos	10.2124	C7H11NO3	158.083	M+H	0.043923	19.0643
a3904	2-C-Methyl-D-erythritol	Carbohydrates	T3-pos	15.4723	C5H12O4	159.066	M+Na	1e-06	61.6061
a3917	β-Nicotyrine	Organic heterocyclic	T3-pos	10.1975	C10H10N2	159.091	M+H	0.059545	18.5438
a3945	N-Nitrosodi-n-butylamine	Organonitrogen	T3-pos	19.7095	C8H18N2O	159.157	M+H	0.055533	44.2946
a3974	Indole-3-acetaldehyde	Organic heterocyclic	T3-pos	7.25516	C10H9NO	160.075	M+H	0.143471	23.4575
a3992	N-Acetyl-L-aaline	Amino acid	T3-pos	10.1975	C7H13NO3	160.095	M+H	0.057978	11.4478
a4018	2,3-Dihydroxynaphthalene	Benzenoids	T3-pos	21.4064	C10H8O2	161.058	M+H	0.015025	48.2346
a4034	L-(-)Sorbose	Carbohydrates	T3-pos	10.1972	C7H14O5	161.078	M+H-H2O	0.090803	28.877
a4038	Ethyl methyl_succinate	Lipids	T3-pos	11.8538	C7H12O4	161.08	M+H	0.123028	50.4994
a4045	Dl-Ala-Dl-Ala	Peptides and Nucleosides	T3-pos	21.0769	C6H12N2O3	161.096	M+H	0.038255	16.2306
a4054	Ala-Ala	Peptides and Nucleosides	T3-pos	22.2274	C6H12N2O3	161.096	M+H	0.030463	55.394
a4060	N6-Methyl-L-lysine	Amino acid	T3-pos	1.17662	C7H16N2O2	161.128	M+H	0.474652	43.0788
a4088	3-Hydroxy-1H-quinolin-4-one	Organic heterocyclic	T3-pos	12.0237	C9H7NO2	162.055	M+H	0.044964	85.9049
a4090	Indole-2-carboxylic acid	Organic heterocyclic	T3-pos	10.8507	C9H7NO2	162.054	M+H	1e-06	84.0672
a4094	4,6-Dihydroxyquinoline	Organic heterocyclic	T3-pos	8.74275	C9H7NO2	162.055	M+H	0.05589	41.5994
a4095	Quinoline-3,4-diol	Organic heterocyclic	T3-pos	13.4752	C9H7NO2	162.055	M+H	0.141854	55.485
a4096	4,8-Dihydroxyquinoline	Organic heterocyclic	T3-pos	9.36958	C9H7NO2	162.055	M+H	1e-06	41.2831
a4102	O-Acetyl-L-homoserine	Amino acid	T3-pos	3.28401	C6H11NO4	162.075	M+H	0.128235	56.4609
a4104	L-Glutamate methylester	Amino acid	T3-pos	1.67371	C6H11NO4	162.075	M+H	0.028058	23.1382
a4106	β-Alanopine	Amino acid	T3-pos	6.81754	C6H11NO4	162.076	M+H	0.023707	60.6954
a4108	N-Methyl-L-glutamate	Amino acid	T3-pos	1.438	C6H11NO4	162.075	M+H	0.215505	29.9192
a4187	p-Methoxycinnamaldehyde	Phenylpropanoids and polyketides	T3-pos	16.7458	C10H10O2	163.075	M+H	1e-06	9.19828
a4189	4-Hydroxycinnamoylmethane	Phenylpropanoids and polyketides	T3-pos	19.3382		163.076		0.149615	48.2266
a4190	2-Methylcinnamic acid	Phenylpropanoids and polyketides	T3-pos	15.1613	C10H10O2	163.075	M+H	1e-06	39.4245
a4198	Norcotinine	Organic heterocyclic	T3-pos	11.9242	C9H10N2O	163.089	M+H	1e-06	97.701
a4205	L-Hydroxylysine	Amino acid	T3-pos	20.5998	C6H14N2O3	163.111	M+H	0.003481	33.9165
a4216	Nicotine	Organic heterocyclic	T3-pos	15.9207	C10H14N2	163.132	M+H	0.029855	106.667
a4308	4-Oxo-1-(3-pyridyl)-1-butanone	Other	T3-pos	20.3866	C9H9NO2	164.07	M+H	0.072079	15.9487
a4378	2-Hydroxy cinnamic acid	Phenylpropanoids and polyketides	T3-pos	22.602	C9H8O3	165.054	M+H	0.004125	24.1483
a4448	Formylanthranilate	Benzenoids	T3-pos	8.16175	C8H7NO3	166.047	M+H	1e-06	47.1587
a4450	4-Pyridoxolactone	Organic heterocyclic	T3-pos	14.5059	C8H7NO3	166.049	M+H	1e-06	70.1041
a4452	Methionine sulfoxide	Amino acid	T3-pos	1.32421	C5H11NO3S	166.053	M+H	0.070131	60.1749
a4474	D-Phenylalanine	Amino acid	T3-pos	11.728	C9H11NO2	166.086	M+H	0.019708	34.3297
a4554	5-Formylsalicylic acid	Benzenoids	T3-pos	0.997767	C8H6O4	167.021	M+H	1e-06	47.9041
a4559	Terephthalate	Benzenoids	T3-pos	2.22342		167.035		0.078707	107.658
a4565	3-Methylxanthine	Organic heterocyclic	T3-pos	1.32612	C6H6N4O2	167.056	M+H	0.038472	50.9567
a4577	3-Phenoxypropionic acid	Benzenoids	T3-pos	12.7585	C9H10O3	167.07	M+H	1e-06	37.3872
a4588	2-methyl-3-Pyrimidin-2-yl-Propionic Acid	Organic heterocyclic	T3-pos	8.15848	C8H10N2O2	167.089	M+H	1e-06	40.9361
a4632	2-Mercaptobenzothiazole	Organic heterocyclic	T3-pos	16.778		167.993		0.008925	36.5574
a4718	3-thio-Pheneacrylic Acid methyl ester	Lipids	T3-pos	2.77508	C8H8O2S	169.035	M+H	0.003547	21.1824
a4729	β-Carboline	Organic heterocyclic	T3-pos	2.77667		169.075		0.022343	24.8866
a4752	Iridodial	Lipids	T3-pos	18.1152		169.122		0.048248	52.724
a4783	Phosphorylcholine	Organonitrogen	T3-pos	16.6323		170.059		0.029194	110.043
a4787	Phosphodimethylethanolamine	Organic acid	T3-pos	10.1973	C4H12NO4P	170.059	M+H	0.081865	15.516
a4797	Diphenylamine	Benzenoids	T3-pos	21.0014	C12H11N	170.096	M+H	1e-06	15.526
a4877	2-Formyloxymethylclavam	Organic heterocyclic	T3-pos	1.38164		172.06		0.070688	29.7306
a5009	2-Aminobenzenesulfonate	Benzenoids	T3-pos	14.3563	C6H7NO3S	174.03	M+H	0.000385	44.6614
a5028	(2S,5S)-trans-Carboxymethylproline	Amino acid	T3-pos	1.53129		174.075		0	65.5279
a5090	Indole-3-acetamide	Organic heterocyclic	T3-pos	10.1036	C10H10N2O	175.089	M+H	1e-06	19.0596
a5091	Dimethyl adipate	Lipids	T3-pos	23.5271	C8H14O4	175.096	M+H	0.000331	16.6625
a5146	1H-Indole-3-Acetic Acid	Organic heterocyclic	T3-pos	15.127	C10H9NO2	176.07	M+H	0.173187	89.754
a5148	NH2Mec	Phenylpropanoids and polyketides	T3-pos	10.7448	C10H9NO2	176.07	M+H	0.134558	44.737
a5161	Dl-Citrulline	Amino acid	T3-pos	18.4337	C6H13N3O3	176.106	M+H	0.06175	32.6557
a5205	4-Methyumbelliferone	Phenylpropanoids and polyketides	T3-pos	14.2964	C10H8O3	177.054	M+H	1e-06	37.0134
a5222	Ethyl cinnamate	Phenylpropanoids and polyketides	T3-pos	22.688	C11H12O2	177.09	M+H	1e-06	72.521
a5223	L-Canavanine	Amino acid	T3-pos	21.9996	C5H12N4O3	177.09	M+H	1e-06	44.1458
a5227	Thr Gly	Peptides and Nucleosides	T3-pos	1.3827	C6H12N2O4	177.086	M+H	0.110078	45.3855
a5229	Serotonin	Organic heterocyclic	T3-pos	7.25524	C10H12N2O	177.102	M+H	0.235917	30.4801
a5261	Geranylacetone	Lipids	T3-pos	28.0689	C13H22O	177.163	M+H-H2O	1e-06	30.4021
a5308	N-(2-Hydroxyethyl)iminodiacetic acid	Amino acid	T3-pos	22.88	C6H11NO5	178.077	M+H	0.179173	82.3444
a5347	D-Glucono-1,5-lactone	Carbohydrates	T3-pos	1.29624	C6H10O6	179.056	M+H	0.178144	29.6111
a5350	3-Acetyl-6-methoxybenzaldehyde	Other	T3-pos	26.8812	C10H10O3	179.07	M+H	0.028703	217.098
a5351	1,2-Dihydroxy-3,4-epoxy-1,2,3,4-tetrahydronaphthalene	Benzenoids	T3-pos	15.2095	C10H10O3	179.07	M+H	1e-06	77.6002
a5361	3,5-Dimethoxyallylbenzene	Benzenoids	T3-pos	22.7138	C11H14O2	179.106	M+H	0.041225	36.0029
a5368	1-Phenylpropyl acetate	Benzenoids	T3-pos	18.0695	C11H14O2	179.106	M+H	0.006661	23.4676
a5371	N2-Acetylphenelzine	Benzenoids	T3-pos	19.7135	C10H14N2O	179.117	M+H	0.115215	89.6742
a5389	5-Methyl-3-isoxazolyl sulfate	Organic acid	T3-pos	25.9648	C4H5NO5S	179.993	M+H	0.032592	29.5101
a5397	3-Succinoylpyridine	Organic acid	T3-pos	8.74714	C9H9NO3	180.065	M+H	0.021564	57.9302
a5487	3-Methoxy-4-hydroxymandelate	Benzenoids	T3-pos	19.1684	C9H10O5	181.049	M+H-H2O	1e-06	39.3827
a5639	2-Methyl-3-hydroxy-5-formylpyridine-4-carboxylate	Organic heterocyclic	T3-pos	4.45502	C8H7NO4	182.036	M+H	0.069187	45.1518
a5733	(R)-3-(4-Hydroxyphenyl)lactate	Phenylpropanoids and polyketides	T3-pos	1.48928	C9H10O4	183.068	M+H	1e-06	51.0386
a5739	mannitol	Carbohydrates	T3-pos	15.974		183.078	M+H	0.054227	19.7418
a5740	D-Mannitol	Carbohydrates	T3-pos	12.1759	C6H14O6	183.077	M+H	1e-06	39.9258
a5773	Se-Methyl-L-selenocysteine	Amino acid	T3-pos	17.6674	C4H9NO2Se	183.988	M+H	1e-06	32.9734
a5774	Selenohomocysteine	Amino acid	T3-pos	16.7833	C4H9NO2Se	183.988	M+H	0.041369	56.6895
a5781	4-Pyridoxic acid	Organic heterocyclic	T3-pos	7.26519	C8H9NO4	184.06	M+H	0.146129	83.586
a5789	Choline sulfate	Organic acid	T3-pos	28.501	C5H13NO4S	184.072	M+H	1e-06	11.6898
a5820	N,N-Dimethylhistidine	Amino acid	T3-pos	22.0947	C8H13N3O2	184.111	M+H	0.024169	20.3533
a5925	4-Aminobiphenyl-4-Ol	Benzenoids	T3-pos	11.7261	C12H11NO	186.091	M+H	0.133271	29.8497
a5927	Hydronitroxide radical	Benzenoids	T3-pos	9.59759	C12H10NO	186.091	M+H	1e-06	128.246
a5934	Pseudoecgonine	Other	T3-pos	14.3038	C9H15NO3	186.112	M+H	0.215878	105.274
a6004	(3R)-6-Hydroxy-3-isopropenyl-heptanoate	Organic acid	T3-pos	17.3852	C10H18O3	187.126	M+H	0.020774	57.7753
a6005	(E)-10-Hydroxy-8-decenoic acid	Organic acid	T3-pos	16.7281	C10H18O3	187.132	M+H	0.022565	34.4505
a6009	N-(5-ACETAMIDOPENTYL)ACETAMIDE; Pentamethylene bisacetamide; N,N'-1,5-Pentanediyldiacetamide	Organic acid	T3-pos	28.0515	C9H18N2O2	187.147	M+H	0.014012	23.3338
a6130	Nα-Acetyl-L-lysine	Amino acid	T3-pos	23.118	C8H16N2O3	189.127	M+H	0.062479	50.8541
a6133	N-ε-Acetyllysine	Amino acid	T3-pos	1.45368	C8H16N2O3	189.123	M+H	0.124607	44.1522
a6137	N6-Acetyl-L-lysine	Amino acid	T3-pos	8.72844	C8H16N2O3	189.123	M+H	0.183219	53.2305
a6139	Homoarginine	Amino acid	T3-pos	1.26751	C7H16N4O2	189.134	M+H	0.482469	60.1747
a6166	L-2-Amino-6-oxoheptanedioate	Amino acid	T3-pos	1.45827	C7H11NO5	190.07	M+H	0.106585	68.9116
a6172	3-Indolepropionic acid	Organic heterocyclic	T3-pos	16.5965	C11H11NO2	190.086	M+H	0.080977	80.5793
a6178	N'-Nitrosoanatabine	Organic heterocyclic	T3-pos	12.3456	C10H11N3O	190.107	M+H	0.004465	56.5546
a6231	L-β-aspartyl-L-glycine	Peptides and Nucleosides	T3-pos	1.10634	C6H10N2O5	191.076	M+H	0.219673	39.1087
a6234	N-Carbamyl-L-glutamicacid	Amino acid	T3-pos	14.5727	C6H10N2O5	191.07	M+H	0.088336	126.856
a6277	2-(Octylthio)ethanol	Other	T3-pos	30.3674	C10H22OS	191.142	M+H	1e-06	53.4051
a6283	2-(3-Phenylpropyl)tetrahydrofuran	Benzenoids	T3-pos	32.3797	C13H18O	191.142	M+H	1e-06	43.5858
a6326	N-Acetyl-L-methionine	Amino acid	T3-pos	10.8911	C7H13NO3S	192.065	M+H	0.188651	39.4759
a6328	5-Hydroxy-3-indoleacetic acid	Organic heterocyclic	T3-pos	13.0163		192.065		0.101306	101.018
a6336	5-Hydroxyindole-3-acetic acid	Organic heterocyclic	T3-pos	1.10376	C10H9NO3	192.079	M+H	0.167542	52.6372
a6342	5-Methoxytryptophol	Organic heterocyclic	T3-pos	11.7857	C11H13NO2	192.104	M+H	1e-06	88.6466
a6464	L-Dopachrome	Amino acid	T3-pos	11.3201	C9H7NO4	194.043	M+H	0.06505	105.018
a6513	Dimethyl terephthalate	Benzenoids	T3-pos	19.3381	C10H10O4	195.065	M+H	1e-06	21.8182
a6514	Dimethyl phthalate	Benzenoids	T3-pos	22.9609	C10H10O4	195.064	M+H	1e-06	55.8543
a6517	(-)-trans-3,4-Dihydro-4,8-dihydroxy-3-methyl-1H-2-benzopyran-1-one	Organic heterocyclic	T3-pos	16.6357	C10H10O4	195.065	M+H	0.086114	20.726
a6518	Methyl caffeate	Phenylpropanoids and polyketides	T3-pos	26.2051	C10H10O4	195.065	M+H	1e-06	35.0832
a6533	Ferulic Acid	Phenylpropanoids and polyketides	T3-pos	9.28802	C10H10O4	195.072	M+H	0.098274	693.707
a6537	6-O-Methyl-myo-inositol	Other	T3-pos	1.30348	C7H14O6	195.086	M+H	1e-06	50.953
a6546	Methoxyeugenol	Benzenoids	T3-pos	19.7448	C11H14O3	195.101	M+H	1e-06	18.3577
a6748	3,4-Dihydroxy-DL-phenylalanine	Amino acid	T3-pos	19.2581	C9H11NO4	198.067	M+H	0.043758	45.1426
a6756	N-Acetyl-L-histidine	Amino acid	T3-pos	26.7723	C8H11N3O3	198.088	M+H	0.041325	18.7961
a6785	N-methylundec-10-enamide	Lipids	T3-pos	26.947	C12H23NO	198.185	M+H	0.007924	28.8701
a6854	Guaifenesin (Guaiphenesin)	Benzenoids	T3-pos	14.6733		199.093		1e-06	24.3591
a6901	2-Amino-5-hydroxyl-4-hydroxylamino-6-nitrotoluene	Benzenoids	T3-pos	16.7934	C7H9N3O4	200.073	M+H	0.083883	38.3455
a6917	11-nitro-1-undecene	Other	T3-pos	19.5926	C11H21NO2	200.164	M+H	1e-06	41.5974
a6923	Dodecanamide	Lipids	T3-pos	22.4763	C12H25NO	200.2	M+H	0.041088	53.489
a7008	3,4-Dihydrocadalene	Lipids	T3-pos	23.5365		201.163		0.023848	71.8324
a7013	(S)-γ-Calacorene	Lipids	T3-pos	17.4864	C15H20	201.167	M+H	1e-06	48.8005
a7018	S-Sulfo-L-cysteine	Amino acid	T3-pos	3.02608	C3H7NO5S2	201.979	M+H	1e-06	25.5352
a7034	1',2'-Dihydro-1,1'-dimethyl-2'-oxo-4,4'-bipyridinium(1+)	Organic heterocyclic	T3-pos	9.2984	C12H13N2O	202.107	M+H	0.086114	104.481
a7037	Amoz	Organic heterocyclic	T3-pos	3.86307	C8H15N3O3	202.118	M+H	0.250309	85.7816
a7045	Capryloylglycine	Amino acid	T3-pos	15.7591	C10H19NO3	202.143	M+H	0.042643	35.9241
a7069	4-Sulfobenzoate	Benzenoids	T3-pos	2.24368	C7H6O5S	203.002	M+H	1e-06	41.7653
a7088	Pyrene	Benzenoids	T3-pos	10.4842	C16H10	203.09	M+H	1e-06	56.2897
a7112	Diethyl adipate	Lipids	T3-pos	14.3197	C10H18O4	203.127	M+H	0.101692	33.6178
a7116	Sebacic acid	Lipids	T3-pos	16.5587	C10H18O4	203.127	M+H	0.006759	13.3034
a7119	Ala Ile	Peptides and Nucleosides	T3-pos	10.0228	C9H18N2O3	203.14	M+H	0.22575	53.4015
a7125	α-Amylcinnamaldehyde	Phenylpropanoids and polyketides	T3-pos	12.8392	C14H18O	203.14	M+H	0.094499	38.7596
a7133	NG,NG-Dimethyl-L-arginine	Amino acid	T3-pos	1.38964	C8H18N4O2	203.158	M+H	0.106168	233.861
a7159	Indole-3-pyruvic acid	Organic heterocyclic	T3-pos	11.0299	C11H9NO3	204.065	M+H	0.127197	98.5245
a7163	N2-Acetyl-L-aminoadipate	Amino acid	T3-pos	26.4704	C8H13NO5	204.08	M+H	1e-06	671.174
a7175	O-Acetylcarnitine	Lipids	T3-pos	11.0345	C9H18NO4	204.122	M+H	1e-06	89.7676
a7177	L-Glutamic acid n-butyl ester	Amino acid	T3-pos	13.712	C9H17NO4	204.122	M+H	0.11126	152.97
a7178	N-lactoyl-Leucine	Amino acid	T3-pos	8.5704	C9H17NO4	204.122	M+H	0.055454	73.8384
a7229	D(+)-Tryptophan	Organic heterocyclic	T3-pos	12.8337	C11H12N2O2	205.09	M+H	0.01982	39.7965
a7230	L-Tryptophan	Organic heterocyclic	T3-pos	10.195	C11H12N2O2	205.096	M+H	0.152031	15.9419
a7257	2,4-Di-tert-butylphenol	Benzenoids	T3-pos	30.3826	C14H20O	205.158	M+H	0.044914	43.005
a7328	Diethyl tartrate	Organic acid	T3-pos	22.8792	C8H14O6	207.08	M+H	0.206998	63.9195
a7357	3-Acetoxy-3-methyl-1-phenylbutane	Benzenoids	T3-pos	28.1412	C13H18O2	207.137	M+H	1e-06	73.7558
a7367	4-Octylphenol	Benzenoids	T3-pos	22.0654	C14H22O	207.173	M+H	0.029107	56.5645
a7392	2-Formaminobenzoylacetate	Other	T3-pos	1.39924	C10H9NO4	208.06	M+H	0.030665	20.0014
a7411	3-(Dimethylamino)propyl benzoate	Benzenoids	T3-pos	7.79482	C12H17NO2	208.132	M+H	0.038673	18.4672
a7444	Phenanthraquinone	Benzenoids	T3-pos	28.2205		209.065		0.106346	42.45
a7471	trans-1,2-Diphenylcyclobutane	Phenylpropanoids and polyketides	T3-pos	32.8793	C16H16	209.132	M+H	0.2196	43.5753
a7479	2-Cyclohexen-1-one, 4-hydroxy-4-(3-hydroxybutyl)-3,5,5-trimethyl-	Lipids	T3-pos	29.0691	C13H22O3	209.153	M+H-H2O	1e-06	32.3295
a7482	4-Heptyloxyphenol	Benzenoids	T3-pos	21.0323	C13H20O2	209.153	M+H	0.114598	19.8886
a7488	2-Cyclotetradecen-1-one	Other	T3-pos	23.5103	C14H24O	209.189	M+H	0.140281	38.8012
a7490	8E,10E-Tetradecadienal	Lipids	T3-pos	28.0999	C14H24O	209.189	M+H	1e-06	37.0949
a7511	N-Acetyldemethylphosphinothricin	Amino acid	T3-pos	12.8537	C6H12NO5P	210.058	M+H	0.204594	214.288
a7513	p-Hydroxyphenylacetylglycine	Amino acid	T3-pos	10.1034	C10H11NO4	210.072	M+H	0.054439	7.07225
a7514	N-Benzyloxycarbonylglycine	Benzenoids	T3-pos	8.0545	C10H11NO4	210.075	M+H	1e-06	103.043
a7528	p-Lactophenetide	Benzenoids	T3-pos	16.7781	C11H15NO3	210.112	M+H	0.208511	46.046
a7574	2-Aminoacridone	Organic heterocyclic	T3-pos	16.5558	C13H10N2O	211.093	M+H	1e-06	32.5997
a7583	p-Methoxystilbene	Phenylpropanoids and polyketides	T3-pos	22.6375	C15H14O	211.111	M+H	1e-06	44.0932
a7585	Dihydro-3-(2-octenyl)-2,5-furandione	Organic acid	T3-pos	19.284	C12H18O3	211.132	M+H	0.022608	38.9
a7590	(±)-Jasmonic acid	Lipids	T3-pos	14.2609	C12H18O3	211.132	M+H	0.007032	48.9696
a7620	Se-Methylselenomethionine	Amino acid	T3-pos	18.4066	C6H14NO2Se	212.019	M+H	0.066578	278.24
a7623	N-Acetyl-Dl-glutamic acid	Amino acid	T3-pos	22.7994	C7H11NO5	212.052	M+Na	0.013418	33.1743
a7692	3,4-Methyleneazelaic acid	Lipids	T3-pos	17.4563	C11H16O4	213.109	M+H	0.041427	19.9222
a7715	Methyl (E)-2-dodecenoate	Lipids	T3-pos	27.3296	C13H24O2	213.184	M+H	1e-06	20.5481
a7716	1,1-Diethoxy-2,6-nonadiene	Other	T3-pos	30.5204	C13H24O2	213.184	M+H	0.016117	46.8354
a7723	Selenomethionine Se-oxide	Amino acid	T3-pos	3.23952	C5H11NO3Se	214.001	M+H	0.05913	40.316
a7728	2-Hydroxylamino-4,6-dinitrotoluene	Benzenoids	T3-pos	20.3241	C7H7N3O5	214.041	M+H	0.112376	27.2158
a7751	2-pentyl-6-propylpiperidin-4-ol	Organic heterocyclic	T3-pos	23.4784	C13H27NO	214.216	M+H	1e-06	24.8251
a7752	Tridecanamide	Lipids	T3-pos	24.469		214.216		1e-06	34.626
a7761	2-Benzothiazolesulfonamide	Organic heterocyclic	T3-pos	20.884	C7H6N2O2S2	214.993	M+H	1e-06	31.9363
a7767	Sulfaguanidine	Benzenoids	T3-pos	9.67837	C7H10N4O2S	215.052	M+H	0.010201	67.3122
a7782	D-Desthiobiotin	Lipids	T3-pos	2.76458	C10H18N2O3	215.138	M+H	0.374039	39.53
a7783	Valyl-Proline	Peptides and Nucleosides	T3-pos	8.32617	C10H18N2O3	215.138	M+H	0.078191	62.3541
a7789	12-hydroxy-3Z-dodecenoic acid	Organic acid	T3-pos	18.802	C12H22O3	215.163	M+H	0.009707	46.1077
a7790	9-keto lauric acid	Lipids	T3-pos	19.5887	C12H22O3	215.163	M+H	1e-06	32.547
a7793	3-Oxododecanoic acid	Organic acid	T3-pos	20.9957	C12H22O3	215.163	M+H	0.001109	23.5522
a7808	2-Benzothiazolsulfonic acid	Organic heterocyclic	T3-pos	11.3154	C7H5NO3S2	215.976	M+H	0.012353	38.2635
a7827	3-(2-Naphthyl)-D-alanine	Benzenoids	T3-pos	19.2577	C13H13NO2	216.101	M+H	0.13434	63.2517
a7871	2,3-Dihydro-1H-pyrrolo[2,1-c][1,4]benzodiazepine-5,11(10H,11aH)-dione	Organic heterocyclic	T3-pos	13.8212		217.106	M+H	0.064492	22.3507
a7872	1-Methylpyrene	Benzenoids	T3-pos	9.28794	C17H12	217.104	M+H	1e-06	28.2989
a7877	γ-Glutamyl-γ-aminobutyraldehyde	Amino acid	T3-pos	7.99274	C9H16N2O4	217.117	M+H	0.190866	44.1268
a7882	Nα-Acetyl-L-arginine	Amino acid	T3-pos	20.4116	C8H16N4O3	217.121	M+H	0.089152	37.8598
a7893	Undecanedioic acid	Lipids	T3-pos	18.1125	C11H20O4	217.142	M+H	0.019823	38.9875
a7901	Valyl-Valine	Peptides and Nucleosides	T3-pos	23.1223	C10H20N2O3	217.158	M+H	0.151828	92.8327
a7933	3-Methylindolepyruvate	Organic heterocyclic	T3-pos	10.2026	C12H11NO3	218.08	M+H	0.128266	30.9991
a7943	Propionyl-L-carnitine	Lipids	T3-pos	6.12477	C10H19NO4	218.138	M+H	0.075003	80.0527
a7953	β-Alanyl-L-lysine	Peptides and Nucleosides	T3-pos	21.4636	C9H19N3O3	218.153	M+H	1e-06	28.7464
a7967	5-Sulfosalicylate	Benzenoids	T3-pos	7.46377	C7H6O6S	218.994	M+H	0.042009	37.4278
a7983	2-Hydroxy-6-oxo-6-phenylhexa-2,4-dienoate	Organic acid	T3-pos	12.7987	C12H10O4	219.068	M+H	0.032765	22.6001
a7989	Pyrene-4,5-oxide	Benzenoids	T3-pos	14.0874	C16H10O	219.087	M+H	1e-06	32.1771
a7993	2-Oxo-9-methylthiononanoic acid	Organic acid	T3-pos	22.5175	C10H18O3S	219.101	M+H	0.035602	127.746
a8000	N-Acetyl-5-hydroxytryptamine	Organic heterocyclic	T3-pos	10.0441	C12H14N2O2	219.112	M+H	0.239146	85.1147
a8004	L-Lysopine	Amino acid	T3-pos	1.91182	C9H18N2O4	219.133	M+H	0.172722	57.0355
a8015	Linalyl acetate	Lipids	T3-pos	20.676	C12H20O2	219.137	M+Na	0.105208	53.1373
a8027	Germacra-1(10),4,11(13)-trien-12-al	Lipids	T3-pos	25.8057	C15H22O	219.174	M+H	0.047523	35.3327
a8033	β-Sinensal	Lipids	T3-pos	20.6186	C15H22O	219.173	M+H	1e-06	40.4497
a8035	8,8-Dimethoxy-2,6-dimethyl-2-octanol	Other	T3-pos	22.3341	C12H26O3	219.194	M+H	0.054185	24.2868
a8044	7-Ethyl-3,11-dimethyldodeca-1,3,6,10-tetraene	Lipids	T3-pos	24.4586	C16H26	219.21	M+H	1e-06	73.6833
a8068	N-Acetyl-D-mannosaminolactone	Amino acid	T3-pos	1.16762	C8H13NO6	220.085	M+H	0.107349	29.7313
a8070	N(omega)-Nitro-L-arginine	Amino acid	T3-pos	16.925	C6H13N5O4	220.096	M+H	1e-06	108.681
a8078	D-Pantothenic acid	Other	T3-pos	22.9465	C9H17NO5	220.111	M+H	0.041912	208.56
a8079	Zeatin	Organic heterocyclic	T3-pos	11.2162	C10H13N5O	220.115	M+H	0.248289	62.5176
a8082	Pentahomomethionine	Amino acid	T3-pos	15.9261	C10H21NO2S	220.136	M+H	0.068463	94.9066
a8120	AMCC	Amino acid	T3-pos	19.258	C7H12N2O4S	221.056	M+H	1e-06	53.3387
a8124	(R)-(Homo)2-citrate	Organic acid	T3-pos	9.6215	C8H12O7	221.064	M+H	1e-06	44.549
a8133	N-Hydroxy-L-tryptophan	Organic heterocyclic	T3-pos	10.2025	C11H12N2O3	221.091	M+H	0.089197	15.7035
a8207	N-Acetyl-D-mannosamine	Carbohydrates	T3-pos	1.43031	C8H15NO6	222.096	M+H	0.059817	34.5464
a8212	1-Guanidino-1-deoxy-scyllo-inositol	Other	T3-pos	10.1084	C7H15N3O5	222.105	M+H	0.045789	41.3475
a8234	4-Sulfolactone	Organic heterocyclic	T3-pos	3.78942	C6H6O7S	222.983	M+H	1e-06	35.8319
a8254	Cystathionine	Amino acid	T3-pos	8.49937		223.07		0.161657	65.2043
a8380	2'-Hydroxychalcone	Phenylpropanoids and polyketides	T3-pos	22.8803	C15H12O2	225.09	M+H	0.135012	58.7708
a8391	7-(2-Hydroxyethyl)theophyline	Organic heterocyclic	T3-pos	13.152	C9H12N4O3	225.101	M+H	1e-06	16.8571
a8399	2-Amino-1methyl-6-phenylimidazo[4,5-b]pyridine	Organic heterocyclic	T3-pos	18.6071	C13H12N4	225.109	M+H	1e-06	58.7151
a8411	Methyl jasmonate	Lipids	T3-pos	20.3301	C13H20O3	225.147	M+H	0.027924	35.0152
a8413	(+)-7-Isomethyljasmonate	Lipids	T3-pos	22.5772	C13H20O3	225.147	M+H	1e-06	42.1732
a8420	L-(+)-Anaferine	Organic heterocyclic	T3-pos	20.5066	C13H24N2O	225.195	M+H	0.022301	21.8063
a8443	L-4-Hydroxy-3-methoxy-a-methylphenylalanine	Phenylpropanoids and polyketides	T3-pos	14.447	C11H15NO4	226.106	M+H	1e-06	69.8474
a8455	N-Methylmescaline	Benzenoids	T3-pos	13.965	C12H19NO3	226.14	M+H	1e-06	91.6757
a8498	5-Acetylamino-6-formylamino-3-methyluracil	Organic heterocyclic	T3-pos	10.1982	C8H10N4O4	227.078	M+H	0.176575	21.9447
a8521	4-Methylburimamide	Organic heterocyclic	T3-pos	15.847	C10H18N4S	227.127	M+H	0.018387	47.5171
a8537	Myristoleic acid	Lipids	T3-pos	22.6347	C14H26O2	227.199	M+H	0.083273	43.8671
a8567	2'-Deoxycytidine	Peptides and Nucleosides	T3-pos	2.98634	C9H13N3O4	228.097	M+H	0.189497	47.2618
a8568	2-Deoxycytidine	Peptides and Nucleosides	T3-pos	2.12272	C9H13N3O4	228.097	M+H	0.222735	46.3907
a8599	N-Tetradecanamide	Lipids	T3-pos	25.2337	C14H29NO	228.231	M+H	1e-06	18.7104
a8611	L-Serine-phosphoethanolamine	Amino acid	T3-pos	1.46524	C5H13N2O6P	229.054	M+H	0.086991	541.724
a8631	Prolyl-Hydroxyproline	Peptides and Nucleosides	T3-pos	10.2631	C10H16N2O4	229.117	M+H	0.026242	117.178
a8632	(±)-Abscisic acid	Lipids	T3-pos	18.5998	C15H20O4	229.121	M+H-2H2O	0.108075	87.3162
a8638	(-)-12-hydroxy-9,10-dihydrojasmonic acid	Lipids	T3-pos	23.9894	C12H20O4	229.142	M+H	0.023625	44.8425
a8640	Pro-Leu	Peptides and Nucleosides	T3-pos	4.41819	C11H20N2O3	229.153	M+H	0.009139	77.3585
a8641	5-Heptyltetrahydro-2-oxo-3-furancarboxylic acid	Organic heterocyclic	T3-pos	19.2856	C12H20O4	229.143	M+H	1e-06	12.135
a8650	Leu-Pro	Peptides and Nucleosides	T3-pos	11.9425	C11H20N2O3	229.154	M+H	0.101159	33.7794
a8652	Leu Pro	Peptides and Nucleosides	T3-pos	23.0011	C11H20N2O3	229.158	M+H	1e-06	46.5632
a8658	10-keto tridecanoic acid	Lipids	T3-pos	18.837	C13H24O3	229.179	M+H	1e-06	41.5159
a8662	Menthyl lactate	Lipids	T3-pos	11.2743	C13H24O3	229.179	M+H	0.102313	24.4052
a8700	2-(6-hydroxy-6-methylheptyl)-2H-furan-5-one	Organic heterocyclic	T3-pos	18.6977	C12H20O3	230.174	M+NH4	0.117278	47.2581
a8706	2-amino-tridecanoic acid	Lipids	T3-pos	22.5292	C13H27NO2	230.21	M+H	1e-06	28.7772
a8710	N,N-Dimethyldodecylamine N-oxide	Organonitrogen	T3-pos	20.6566	C14H31NO	230.247	M+H	0.036369	208.77
a8731	Diethyl phenyl phosphate	Benzenoids	T3-pos	9.27778	C10H15O4P	231.083	M+H	0.003346	44.8025
a8798	N-Succinyl-L-glutamate 5-semialdehyde	Amino acid	T3-pos	26.4694	C9H13NO6	232.075	M+H	1e-06	586.686
a8841	Boc-Asn	Amino acid	T3-pos	1.46387		233.112		0.023505	45.3835
a8848	Melatonin	Organic heterocyclic	T3-pos	12.3863	C13H16N2O2	233.127	M+H	0.247586	104.129
a8854	Thr-Leu	Peptides and Nucleosides	T3-pos	21.8903	C10H20N2O4	233.152	M+H	0.057376	56.3803
a8873	1-(2,6,6-Trimethyl-2-cyclohexen-1-yl)-1,6-heptadien-3-one	Lipids	T3-pos	27.8835	C16H24O	233.189	M+H	0.057024	47.2918
a8901	N(omega)-Nitro-L-arginine methyl ester	Amino acid	T3-pos	11.082	C7H15N5O4	234.111	M+H	0.003563	95.6912
a8942	Glu Ser	Peptides and Nucleosides	T3-pos	1.38027		235.092		0.080321	32.7525
a8965	p-Coumaroylputrescine	Phenylpropanoids and polyketides	T3-pos	32.4357	C13H18N2O2	235.147	M+H	0.00765	45.6098
a8976	Curcumenone	Lipids	T3-pos	31.6442		235.168		0.033927	64.9316
a9055	2-(4'-Methylthio)butylmalic acid	Organic acid	T3-pos	30.5559	C9H16O5S	237.078	M+H	1e-06	43.872
a9056	3,4-dihydro-2,2-dimethyl-indeno[1,2-b]-pyran-5(2H)-one	Benzenoids	T3-pos	29.0702	C14H14O2	237.078	M+Na	1e-06	36.2174
a9059	Orthosporin	Phenylpropanoids and polyketides	T3-pos	31.8796	C12H12O5	237.078	M+H	1e-06	59.5167
a9070	Pyrenochaetic acid C	Other	T3-pos	20.8027		237.111	M+H	1e-06	44.9291
a9111	S-Cysteinosuccinic acid	Amino acid	T3-pos	1.2132	C7H11NO6S	238.044	M+H	1e-06	73.9518
a9160	trans-2,3,4-Trimethoxycinnamic Acid	Phenylpropanoids and polyketides	T3-pos	13.8255	C12H14O5	239.088	M+H	0.009503	27.4052
a9195	Agroclavine	Other	T3-pos	21.7093	C16H18N2	239.161	M+H	1e-06	35.513
a9196	(9R,13R)-1a,1b-dihomo-jasmonic acid	Other	T3-pos	24.0401	C14H22O3	239.163	M+H	0.273305	37.2034
a9283	2-Hydroxyphenanzine-1-Carboxylic acid	Organic heterocyclic	T3-pos	14.0893	C13H8N2O3	241.067	M+H	1e-06	48.9454
a9304	Prolyl-2-naphthylamide	Amino acid	T3-pos	1.22749	C15H16N2O	241.128	M+H	0.161006	49.7467
a9338	Rhodinyl isovalerate	Lipids	T3-pos	23.5316	C15H28O2	241.215	M+H	0.076265	43.9286
a9347	3-Mercaptolactate-cysteine disulfide	Amino acid	T3-pos	3.23904	C6H11NO5S2	242.013	M+H	1e-06	38.7596
a9372	Valeroidine	Other	T3-pos	20.3508	C13H23NO3	242.174	M+H	0.065293	67.7272
a9373	N-nonanoyl-L-Homoserine lactone	Amino acid	T3-pos	17.0429	C13H23NO3	242.174	M+H	0.033647	30.3831
a9378	(4E,6E,d14:2) sphingosine	Organonitrogen	T3-pos	21.8726	C14H27NO2	242.21	M+H	1e-06	35.6985
a9399	3-(Phosphoacetylamido)-L-alanine	Amino acid	T3-pos	9.62173	C5H11N2O7P	243.046	M+H	0.104644	52.5119
a9408	Thymidine	Peptides and Nucleosides	T3-pos	8.63918	C10H14N2O5	243.096	M+H	0.264748	57.1773
a9432	2-Carboxy-4-dodecanolide	Organic heterocyclic	T3-pos	23.9896	C13H22O4	243.158	M+H	1e-06	41.0366
a9441	14-hydroxy-5Z-tetradecenoic acid	Lipids	T3-pos	21.655	C14H26O3	243.194	M+H	0.002597	48.8236
a9443	L-Menthyl (R,S)-3-hydroxybutyrate	Lipids	T3-pos	24.2123	C14H26O3	243.194	M+H	0.015857	42.8154
a9450	2-N-Undecyltetrahydrothiophene	Organic heterocyclic	T3-pos	27.7677	C15H30S	243.21	M+H	1e-06	41.0536
a9472	Cytidine	Peptides and Nucleosides	T3-pos	2.28166	C9H13N3O5	244.092	M+H	0.066013	38.9359
a9476	Biotin amide	Organic heterocyclic	T3-pos	11.1693	C10H17N3O2S	244.117	M+H	1e-06	44.242
a9482	Lysyl-Proline	Peptides and Nucleosides	T3-pos	1.45898	C11H21N3O3	244.164	M+H	1e-06	58.2069
a9492	Lauroyl-EA	Organic acid	T3-pos	22.0957	C14H29NO2	244.226	M+H	0.058772	33.4832
a9540	8-hydroxy-3-methoxycarbonyl-2-methylidenenonanoic acid	Organic acid	T3-pos	15.847	C12H20O5	245.137	M+H	0.084947	40.1823
a9541	Cyclo(L-Phe-L-Pro)	Amino acid	T3-pos	12.5014	C14H16N2O2	245.135	M+H	0.035301	68.0447
a9547	Geranylbenzoquinone	Lipids	T3-pos	21.2292	C16H20O2	245.156	M+H	1e-06	48.6804
a9550	4-methyl-dodecanedioic acid	Lipids	T3-pos	22.9172	C13H24O4	245.174	M+H	1e-06	21.0085
a9556	Isoleucyl-Leucine	Peptides and Nucleosides	T3-pos	9.30472	C12H24N2O3	245.185	M+H	1e-06	47.8401
a9558	N-(6-Aminohexanoyl)-6-aminohexanoate	Lipids	T3-pos	12.9036	C12H24N2O3	245.185	M+H	0.213747	163.384
a9562	2S-Hydroxytetradecanoic acid	Lipids	T3-pos	24.7311	C14H28O3	245.2	M+H	0.179853	45.1918
a9570	N4-(N-acetylaminopropyl)spermidine	Organic acid	T3-pos	28.6342	C12H28N4O	245.225	M+H	1e-06	39.1433
a9574	N1-Acetylspermine	Organic acid	T3-pos	22.288	C12H28N4O	245.229	M+H	1e-06	44.587
a9588	Hydroxyprolyl-Asparagine	Peptides and Nucleosides	T3-pos	9.3027	C9H15N3O5	246.113	M+H	0.100354	49.6903
a9591	Val Gln	Peptides and Nucleosides	T3-pos	1.48647	C10H19N3O4	246.144	M+H	0.067302	186.12
a9597	2-Methylbutyroylcarnitine	Lipids	T3-pos	10.736	C12H23NO4	246.169	M+H	0.068012	101.957
a9627	Glycerophosphoglycerol	Organic acid	T3-pos	9.27726	C6H15O8P	247.056	M+H	0.043823	60.5843
a9640	N-Acetyl-D-tryptophan	Amino acid	T3-pos	14.3315	C13H14N2O3	247.107	M+H	0.364726	48.2562
a9643	Octopine	Amino acid	T3-pos	10.4495	C9H18N4O4	247.134	M+H	0.087022	26.2099
a9644	γ-Glutamylvaline	Amino acid	T3-pos	8.10853	C10H18N2O5	247.128	M+H	0.090439	43.7377
a9649	7α-Hydroxydehydrocostus lactone	Lipids	T3-pos	20.9956	C15H18O3	247.131	M+H	1e-06	41.7766
a9655	3-Hydroxydodecanedioic acid	Organic acid	T3-pos	16.9992	C12H22O5	247.153	M+H	0.006985	20.2213
a9692	Pyridoxal phosphate	Organic heterocyclic	T3-pos	9.28938	C8H10NO6P	248.033	M+H	1e-06	38.2591
a9694	Pyridoxal-5-phosphate	Organic heterocyclic	T3-pos	10.7915	C8H10NO6P	248.036	M+H	1e-06	59.3538
a9699	Asn Asp	Peptides and Nucleosides	T3-pos	9.73893	C8H13N3O6	248.094	M+H	1e-06	98.3211
a9706	Thr Gln	Peptides and Nucleosides	T3-pos	1.39096	C9H17N3O5	248.123	M+H	0.166975	73.5753
a9715	β-Eucaine	Benzenoids	T3-pos	13.832	C15H21NO2	248.163	M+H	1e-06	46.1262
a9717	Threoninyl-Lysine	Peptides and Nucleosides	T3-pos	18.6798	C10H21N3O4	248.167	M+H	0.019958	88.9003
a9740	Vanillic acid 4-sulfate	Benzenoids	T3-pos	8.23295	C8H8O7S	249.004	M+H	0.179915	67.0227
a9760	1-Hydroxy-6-methoxypyrene	Benzenoids	T3-pos	23.5668	C17H12O2	249.09	M+H	0.093792	126.621
a9787	4,7,10,13-hexadecatetraenoic acid	Lipids	T3-pos	24.4845	C16H24O2	249.184	M+H	0.024242	42.9427
a9789	16:4(4Z,7Z,10Z,13Z)	Lipids	T3-pos	29.0656	C16H24O2	249.184	M+H	0.072004	41.0131
a9799	Sterol	Lipids	T3-pos	24.8455	C17H28O	249.22	M+H	0.081603	83.0045
a9829	Lysyl-Cysteine	Peptides and Nucleosides	T3-pos	12.0697	C9H19N3O3S	250.127	M+H	0.012429	73.4197
a9834	Nupharidine	Organic heterocyclic	T3-pos	19.9988	C15H23NO2	250.177	M+H	1e-06	35.154
a9887	Di-n-propylphthalate	Benzenoids	T3-pos	17.7617	C14H18O4	251.126	M+H	0.0406	54.5615
a9910	[2,2-Bis(2-methylpropoxy)ethyl]benzene	Benzenoids	T3-pos	30.3791	C16H26O2	251.199	M+H	1e-06	55.1021
a9915	trans-5, trans-8, trans-11-hexadecatrienoic acid; C16:3n-5,8,11	Lipids	T3-pos	31.0767	C16H26O2	251.2	M+H	1e-06	54.8286
a9960	2-heptyl-5-methyldecahydroquinoline	Organic heterocyclic	T3-pos	22.766	C17H33N	252.267	M+H	0.101454	126.301
a9980	2'-Deoxyinosine	Peptides and Nucleosides	T3-pos	7.84807	C10H12N4O4	253.092	M+H	0.349091	76.5267
a9987	Ala Tyr	Peptides and Nucleosides	T3-pos	8.19322	C12H16N2O4	253.117	M+H	0.291028	47.7211
a9990	p-(3,4-Dihydro-6-methoxy-2-naphthyl)phenol	Benzenoids	T3-pos	10.4616	C17H16O2	253.127	M+H	1e-06	43.1059
a10002	4-(4-Methyl-pent-3-enyl)-cyclohex-4-ene-1,2-dicarboxylic acid	Lipids	T3-pos	20.7973	C14H20O4	253.142	M+H	1e-06	27.6879
a10012	6-(7-Methyloctyl)-4,6-dihydro-1H,3H-furo[3,4-c]furan-1-one	Organic heterocyclic	T3-pos	21.6598	C15H24O3	253.178	M+H	0.065018	29.0139
a10023	7Z,10Z-hexadecadienoic acid	Lipids	T3-pos	26.5029	C16H28O2	253.213	M+H	0.024645	108.995
a10032	10-Heptadecen-2-one	Other	T3-pos	25.8629	C17H32O	253.251	M+H	0.127042	32.5659
a10034	cis-6,7-epoxy-9Z-heptadecene	Organic heterocyclic	T3-pos	25.388	C17H32O	253.251	M+H	0.00936	40.2367
a10035	2,6,8,12-Tetramethyl-2,4-tridecadien-1-ol	Lipids	T3-pos	23.319	C17H32O	253.251	M+H	1e-06	54.1568
a10037	13-Heptadecyn-1-ol	Lipids	T3-pos	26.4547	C17H32O	253.251	M+H	0.102877	318.406
a10055	N-lactoyl-Tyrosine	Amino acid	T3-pos	11.7351	C12H15NO5	254.101	M+H	0.155815	44.7901
a10062	Cinnamyl anthranilate	Benzenoids	T3-pos	11.035	C16H15NO2	254.122	M+H	1e-06	64.3296
a10088	Palmitoleamide	Lipids	T3-pos	30.1501	C16H31NO	254.247	M+H	1e-06	200.581
a10112	Bis(2,5-dimethyl-3-furanyl) disulfide	Organic heterocyclic	T3-pos	1.32068	C12H14O2S2	255.063	M+H	0.126919	39.8118
a10113	Hispidol	Phenylpropanoids and polyketides	T3-pos	17.1289	C15H10O4	255.064	M+H	0.045066	208.175
a10114	Daidzein	Phenylpropanoids and polyketides	T3-pos	13.2685	C15H10O4	255.064	M+H	0.09384	126.002
a10115	Chrysin	Phenylpropanoids and polyketides	T3-pos	14.5683	C15H10O4	255.064	M+H	0.111915	90.1583
a10134	Aldosine	Amino acid	T3-pos	4.2272	C12H18N2O4	255.132	M+H	0.099926	86.777
a10159	Palmitoleic acid	Lipids	T3-pos	27.1656	C16H30O2	255.231	M+H	1e-06	35.3358
a10186	α-(p-Methoxyphenyl)-4-pyridineacrylic acid	Benzenoids	T3-pos	1.25692	C15H13NO3	256.101	M+H	0.062549	47.6835
a10191	1-Methyl-6-(1,2,3,4-tetrahydro-6-hydroxy-2-naphthyl)-2(1H)-pyridone	Benzenoids	T3-pos	22.0755	C16H17NO2	256.135	M+H	0.077266	138.323
a10211	Hexadecanamide	Lipids	T3-pos	30.2653	C16H33NO	256.262	M+H	0.029001	36.301
a10238	Isoliquiritigenin	Phenylpropanoids and polyketides	T3-pos	14.158	C15H12O4	257.08	M+H	1e-06	146.772
a10240	Phenylgalactoside	Carbohydrates	T3-pos	21.6524	C12H16O6	257.095	M+H	0.164907	81.5944
a10242	1-(β-D-Ribofuranosyl)-1,4-dihydronicotinamide	Carbohydrates	T3-pos	13.9109	C11H16N2O5	257.102	M+H	1e-06	161.509
a10244	Pterostilbene	Phenylpropanoids and polyketides	T3-pos	20.4644	C16H16O3	257.116	M+H	0.028014	24.0223
a10265	3-Deoxyestradiol	Lipids	T3-pos	26.8459	C18H24O	257.189	M+H	1e-06	46.9429
a10279	Androstenol	Lipids	T3-pos	27.9475	C19H30O	257.225	M+H-H2O	0.015812	93.949
a10297	2'-O-Methylcytidine	Peptides and Nucleosides	T3-pos	6.93862	C10H15N3O5	258.107	M+H	0.177668	29.2283
a10303	sn-Glycero-3-phosphocholine	Lipids	T3-pos	25.6773	C8H21NO6P	258.109	M+H	1e-06	36.8657
a10304	3-Methylcytidine	Peptides and Nucleosides	T3-pos	4.27492	C10H15N3O5	258.107	M+H	0.330972	28.2576
a10346	3-Methyluridine	Peptides and Nucleosides	T3-pos	7.80563	C10H14N2O6	259.091	M+H	0.143905	18.087
a10377	Diisobutyl adipate	Lipids	T3-pos	27.0967	C14H26O4	259.189	M+H	1e-06	29.4753
a10381	2-methyl-tridecanedioic acid	Lipids	T3-pos	20.5226	C14H26O4	259.189	M+H	0.025519	43.0292
a10388	2-Acetyl-3,5,5,6,8,8-hexamethyl-5,6,7,8- tetrahydronaphthalene	Benzenoids	T3-pos	30.3847	C18H26O	259.205	M+H	1e-06	40.1015
a10427	(±)-Hexanoylcarnitine	Lipids	T3-pos	13.1898	C13H25NO4	260.184	M+H	0.158245	79.4848
a10474	γ-Glu-Leu	Peptides and Nucleosides	T3-pos	11.1694	C11H20N2O5	261.143	M+H	0.004585	33.8216
a10495	6-[5]-ladderane-1-hexanol	Lipids	T3-pos	29.6294	C18H28O	261.22	M+H	1e-06	93.568
a10584	Asp-glu	Peptides and Nucleosides	T3-pos	20.9489	C9H14N2O7	263.08	M+H	0.023083	59.7512
a10593	Asp-phe	Peptides and Nucleosides	T3-pos	7.7999	C13H16N2O5	263.101	M+H-H2O	0.095342	79.6031
a10595	1,6-Dimethoxypyrene	Benzenoids	T3-pos	26.2051	C18H14O2	263.112	M+H	0.193709	49.768
a10605	Ornaline	Amino acid	T3-pos	18.9545	C10H18N2O6	263.126	M+H	1e-06	51.31
a10681	1,7-Dimethyl-7-(4-methyl-3-penten-1-yl)bicyclo[2.2.1]heptan-2-ol	Lipids	T3-pos	19.2886	C15H26O	264.231	M+ACN+H	0.024795	121.92
a10692	1-methyl-4-(oct-7-en-1-yl)octahydro-2H-quinolizine	Organic heterocyclic	T3-pos	26.5975	C18H33N	264.267	M+H	0.253075	23.745
a10721	1'-Acetoxyeugenol acetate	Benzenoids	T3-pos	18.0373	C14H16O5	265.106	M+H	0.026718	223.847
a10755	Norlinolenic acid	Lipids	T3-pos	23.7458	C17H28O2	265.215	M+H	0.230999	88.3995
a10758	Methyl 7,10,13-hexadecatrienoate	Lipids	T3-pos	30.8281	C17H28O2	265.215	M+H	1e-06	80.8491
a10764	9S,10R-Epoxy-6Z-octadecene	Organic heterocyclic	T3-pos	28.1114	C18H32O	265.251	M+H	1e-06	26.4127
a10772	9,12,15-Octadecatrien-1-ol	Lipids	T3-pos	29.6749	C18H32O	265.251	M+H	0.041439	70.2657
a10819	8-butyl-5-hexyloctahydroindolizine	Organic heterocyclic	T3-pos	25.8362	C18H35N	266.283	M+H	0.030613	74.7232
a10891	6,7-Epoxy-9Z-octadecene	Organic heterocyclic	T3-pos	29.4395	C18H34O	267.267	M+H	0.026627	46.4336
a10892	3Z,13Z-octadecadien-1-ol	Lipids	T3-pos	30.8642	C18H34O	267.267	M+H	0.070976	81.7333
a10913	S-Ribosyl-L-homocysteine	Carbohydrates	T3-pos	1.38045	C9H17NO6S	268.084	M+H	0.336759	56.7476
a10917	2'-Deoxyguanosine	Peptides and Nucleosides	T3-pos	7.76136	C10H13N5O4	268.103	M+H	0.316102	96.1672
a10977	N-acetyltryptophan	Amino acid	T3-pos	29.6799	C13H14N2O3	269.082	M+Na	0.020606	46.2861
a10980	Formononetin	Phenylpropanoids and polyketides	T3-pos	7.4187	C16H12O4	269.087	M+H	0.241732	25.2216
a11015	3-Methoxyestra-1,3,5(10),16-tetraene	Lipids	T3-pos	23.0769	C19H24O	269.188	M+H	1e-06	53.3083
a11026	Retinol-(cellular-retinol-binding-protein)	Lipids	T3-pos	31.9791	C20H30O	269.223	M+H-H2O	1e-06	59.61
a11030	Metyl palmitoleate	Lipids	T3-pos	29.9503	C17H32O2	269.246	M+H	0.030753	84.4863
a11084	Capsi-amide	Organic acid	T3-pos	28.1019	C17H35NO	270.278	M+H	0.034648	27.3685
a11198	trans-2-(4-Methoxyphenyl)-3-(4-nitrophenyl)oxirane	Phenylpropanoids and polyketides	T3-pos	14.4846	C15H13NO4	272.091	M+H	1e-06	164.606
a11216	Pro Arg	Peptides and Nucleosides	T3-pos	19.9127		272.184		1e-06	12.7551
a11228	2-aminohexadecanoic acid	Lipids	T3-pos	22.0043	C16H33NO2	272.257	M+H	0.09219	49.8993
a11229	C16 Sphingosine	Organonitrogen	T3-pos	20.5183	C16H33NO2	272.257	M+H	0.06733	199.292
a11231	Myristoyl-EA	Organonitrogen	T3-pos	26.5711	C16H33NO2	272.257	M+H	1e-06	33.9681
a11264	7-(3-Methylbut-2-enyl)-L-tryptophan	Organic heterocyclic	T3-pos	15.8547	C16H20N2O2	273.166	M+H	1e-06	57.8761
a11268	Estradiol-17α	Lipids	T3-pos	21.5636	C18H24O2	273.183	M+H	0.047862	96.1739
a11269	3,5-DIPRENYL-4-HYDROXYACETOPHENONE	Other	T3-pos	26.3625	C18H24O2	273.184	M+H	0.028433	32.2099
a11270	Estradiol	Lipids	T3-pos	22.182	C18H24O2	273.183	M+H	1e-06	28.5004
a11272	19-Norandrostenedione	Lipids	T3-pos	20.6185	C18H24O2	273.183	M+H	0.169225	58.9103
a11289	Geranylgeraniol	Lipids	T3-pos	32.0792	C20H34O	273.256	M+H-H2O	1e-06	172.048
a11360	(-)-Epiafzelechin	Phenylpropanoids and polyketides	T3-pos	15.8958	C15H14O5	275.081	M+H	1e-06	25.488
a11362	Phloretin	Phenylpropanoids and polyketides	T3-pos	19.9034	C15H14O5	275.087	M+H	0.038303	28.1323
a11375	Indole-3-acetyl-L-valine	Amino acid	T3-pos	12.2372	C15H18N2O3	275.145	M+H	1e-06	89.3918
a11385	Lysyl-γ-glutamate	Amino acid	T3-pos	32.44	C11H22N4O4	275.178	M+H	1e-06	46.9442
a11393	19-Nortestosterone	Lipids	T3-pos	21.7055	C18H26O2	275.199	M+H	0.04889	60.7936
a11400	7-Oxosteroid	Lipids	T3-pos	28.4082	C19H30O	275.236	M+H	0.060702	29.0232
a11504	[6]-Shogaol	Benzenoids	T3-pos	22.8907	C17H24O3	277.178	M+H	1e-06	18.0593
a11508	Sugeonyl acetate	Lipids	T3-pos	21.5687	C17H24O3	277.178	M+H	0.098544	36.9615
a11520	13(S)-HOT	Lipids	T3-pos	22.1981	C18H30O3	277.215	M+H-H2O	1e-06	35.2393
a11547	S-(2-Methylpropanoyl)-dihydrolipoamide	Lipids	T3-pos	14.3716	C12H23NO2S2	278.119	M+H	1e-06	48.6039
a11554	Lysyl-Methionine	Peptides and Nucleosides	T3-pos	6.90086	C11H23N3O3S	278.146	M+H	0.246922	52.4926
a11591	3-(5,7-Dimethoxy-4-oxo-4H-chromen-2-yl)propanoic acid	Organic heterocyclic	T3-pos	9.29051	C14H14O6	279.074	M+H	0.008594	32.1662
a11593	phenylglucoside	Carbohydrates	T3-pos	27.6794	C12H16O6	279.09	M+Na	1e-06	39.5633
a11607	Di-n-butylphthalate	Benzenoids	T3-pos	20.4258	C16H22O4	279.148	M+H	1e-06	19.2893
a11631	γ-Linolenic acid	Lipids	T3-pos	24.4906	C18H30O2	279.231	M+H	0.153818	47.0421
a11770	3-Iodopropynyl butylcarbamate	Amino acid	T3-pos	18.7349	C8H12INO2	281.997	M+H	0.061649	41.9353
a11816	Oleamide	Lipids	T3-pos	26.3459	C18H35NO	282.278	M+H	1e-06	25.4711
a11853	6,4'-DIMETHOXYFLAVONE	Phenylpropanoids and polyketides	T3-pos	11.3851	C17H14O4	283.087	M+H	1e-06	37.272
a11856	5,7-Dimethoxyflavone	Phenylpropanoids and polyketides	T3-pos	8.53836	C17H14O4	283.102	M+H	0.167996	23.8374
a11858	2'-O-Methylinosine	Peptides and Nucleosides	T3-pos	31.2143	C11H14N4O5	283.106	M+H	0.298577	69.4101
a11875	Hexaethylene glycol	Other	T3-pos	12.8337	C12H26O7	283.174	M+H	1e-06	31.0184
a11892	Malonoben	Benzenoids	T3-pos	21.2138	C18H22N2O	283.189	M+H	0.061471	40.9016
a11896	Cadiamine	Other	T3-pos	30.2574	C15H26N2O3	283.204	M+H	1e-06	52.8968
a11914	Cis-Vaccenic acid	Lipids	T3-pos	29.1996	C18H34O2	283.262	M+H	0.033385	152.068
a11943	Acacetin	Phenylpropanoids and polyketides	T3-pos	20.797	C16H12O5	284.073	M+H	1e-06	25.5281
a11948	Guanosine	Peptides and Nucleosides	T3-pos	7.44968	C10H13N5O5	284.097	M+H	0.157584	40.0024
a11986	Stearamide	Organic acid	T3-pos	29.3394	C18H37NO	284.294	M+H	0.017078	14.9624
a12022	3-Methylgalangin	Phenylpropanoids and polyketides	T3-pos	8.22474	C16H12O5	285.081	M+H	0.105791	34.8699
a12048	Hexestrol monomethyl ether	Phenylpropanoids and polyketides	T3-pos	22.9542	C19H24O2	285.183	M+H	1e-06	61.4372
a12050	Boldione	Lipids	T3-pos	22.0932	C19H24O2	285.184	M+H	0.032873	29.1169
a12052	3-Methoxyestra-1,3,5(10)-trien-16β-ol	Lipids	T3-pos	24.8566	C20H28O	285.22	M+H	0.174018	68.6059
a12056	Retinal	Lipids	T3-pos	26.6672	C20H28O	285.22	M+H	1e-06	59.007
a12062	17,17-Dimethyl-18-norandrosta-4,13-dien-3-one	Lipids	T3-pos	32.4298	C20H28O	285.22	M+H	0.004626	47.5002
a12129	D-erythro-Sphingosine C-17	Organonitrogen	T3-pos	26.6634		286.273		1e-06	74.3411
a12168	α-Zearalanol	Phenylpropanoids and polyketides	T3-pos	21.4739	C18H26O5	287.16	M+H-2H2O	0.020624	267.981
a12176	4-Androstene-3,17-Dione	Lipids	T3-pos	20.5589	C19H26O2	287.199	M+H	0.12956	113.01
a12180	2,3-Dihydroxycyclopentaneundecanoic acid	Lipids	T3-pos	24.0807	C16H30O4	287.22	M+H	0.01776	98.0559
a12186	13-cis-Retinol	Lipids	T3-pos	30.3845	C20H30O	287.236	M+H	0.030847	59.6995
a12236	Lauroyl diethanolamide	Lipids	T3-pos	23.0927	C16H33NO3	288.252	M+H	1e-06	36.8947
a12266	4H-Pyran-4-one, 3-(beta-D-glucopyranosyloxy)-2-methyl-	Carbohydrates	T3-pos	10.4916	C12H16O8	289.088	M+H	0.044346	54.9011
a12291	D-Homo-A-nor-17a-oxaandrost-3(5)-ene-2,17-dione	Lipids	T3-pos	21.5231	C18H24O3	289.178	M+H	0.089046	67.1686
a12302	3β-Hydroxy-5-androsten-16-one	Lipids	T3-pos	23.9998	C19H28O2	289.215	M+H	0.021941	104.219
a12311	17-Methyl-5-α-androst-2-en-17-β-ol	Lipids	T3-pos	27.2399	C20H32O	289.251	M+H	0.04662	51.876
a12319	all-trans-13,14-Dihydroretinol	Lipids	T3-pos	31.1258	C20H32O	289.251	M+H	1e-06	67.3728
a12356	Arg Asp	Peptides and Nucleosides	T3-pos	11.1824	C10H19N5O5	290.148	M+H	0.277084	101.049
a12358	3-Methylglutarylcarnitine	Lipids	T3-pos	27.814	C13H23NO6	290.156	M+H	0.071254	72.772
a12360	L-Asp(4-L-Arg)	Peptides and Nucleosides	T3-pos	12.7738		290.148		0.003395	178.523
a12415	Argininosuccinic acid	Amino acid	T3-pos	12.6768	C10H18N4O6	291.122	M+H	1e-06	99.7169
a12440	5a-Androstan-17β-ol-3-one	Lipids	T3-pos	24.6461	C19H30O2	291.23	M+H	0.139784	75.1074
a12513	Genistein	Phenylpropanoids and polyketides	T3-pos	15.5975	C15H10O5	293.04	M+Na	0.036893	100.074
a12553	N-Decanoyl p-Nitroaniline	Benzenoids	T3-pos	26.2051		293.189		1e-06	64.2915
a12563	9(S)-HPOT	Lipids	T3-pos	23.0402	C18H30O4	293.209	M+H-H2O	1e-06	33.5831
a12564	Colnelenic acid	Lipids	T3-pos	24.53	C18H28O3	293.207	M+H	0.024739	40.2047
a12577	Steroid hydroperoxide	Lipids	T3-pos	30.5087	C19H32O2	293.246	M+H	0.066866	94.8014
a12580	9R,10S-Epoxy-3Z,6Z-eicosadiene	Organic heterocyclic	T3-pos	29.6693	C20H36O	293.282	M+H	1e-06	34.4233
a12593	S-(Indolylmethylthiohydroximoyl)-L-cysteine	Organic acid	T3-pos	9.03662	C13H15N3O3S	294.095	M+H	0.155428	31.3649
a12605	N-(1-Deoxy-1-fructosyl)isoleucine	Amino acid	T3-pos	15.2195	C12H23NO7	294.153	M+H	0.1292	74.278
a12634	2-decyl-5-methyldecahydroquinoline	Organic heterocyclic	T3-pos	29.2549	C20H39N	294.314	M+H	0.061197	120.64
a12704	9(S)-HPODE	Lipids	T3-pos	23.0153	C18H32O4	295.225	M+H-H2O	0.037885	158.854
a12719	9,12-Octadecadienoic acid (Z,Z)-, methyl ester	Lipids	T3-pos	30.5207	C19H34O2	295.262	M+H	0.063737	63.5854
a12811	3,3'-Dimethoxybenzidine-4,4'-diisocyanate	Benzenoids	T3-pos	26.157	C16H12N2O4	297.081	M+H	0.088442	41.8037
a12886	5-Deoxy-5'-methylthioadenosine	Peptides and Nucleosides	T3-pos	10.5546	C11H15N5O3S	298.095	M+H	1e-06	58.4442
a12891	1-Methylguanosine	Peptides and Nucleosides	T3-pos	8.45781	C11H15N5O5	298.113	M+H	0.071174	30.5273
a12906	10,11-Dihydro-10,11-dihydroxyprotriptyline	Organic acid	T3-pos	10.4624	C19H23NO2	298.184	M+H	1e-06	35.5492
a12935	Palmitoyl N-Isopropylamide	Lipids	T3-pos	29.8323	C19H39NO	298.309	M+H	1e-06	27.043
a12983	Sesamex	Organic heterocyclic	T3-pos	31.2062	C15H22O6	299.138	M+H	0.167437	68.6718
a13022	Methyl stearate	Lipids	T3-pos	29.7696	C19H38O2	299.293	M+H	0.159863	32.0338
a13023	Isopropyl palmitate (NF)	Lipids	T3-pos	32.8622	C19H38O2	299.293	M+H	1e-06	39.4792
a13102	Palmitoylethanolamide	Organic acid	T3-pos	27.424	C18H37NO2	300.288	M+H	0.029901	155.392
a13103	3-Dehydrosphinganine	Other	T3-pos	23.904	C18H37NO2	300.288	M+H	1e-06	98.1121
a13184	Zearalenone	Phenylpropanoids and polyketides	T3-pos	18.5753	C18H22O5	301.153	M+H-H2O	0.19651	111.609
a13192	Adrenosterone	Lipids	T3-pos	1.4527	C19H24O3	301.186	M+H	0.236247	62.0076
a13199	Dehydroabietic acid	Lipids	T3-pos	29.304	C20H28O2	301.21	M+H	1e-06	36.2305
a13205	9-cis-Retinoic acid	Lipids	T3-pos	28.2889	C20H28O2	301.215	M+H	0.04519	26.8691
a13343	trans,trans-Farnesyl phosphate	Lipids	T3-pos	15.8581	C15H27O4P	303.176	M+H	0.155693	47.775
a13351	11β-Hydroxyandrost-4-ene-3,17-dione	Organic heterocyclic	T3-pos	22.7746	C19H26O3	303.194	M+H	0.070013	57.7639
a13357	Abietic acid	Lipids	T3-pos	26.3764	C20H30O2	303.23	M+H	1e-06	32.4528
a13364	17-α-Methyltestosterone	Lipids	T3-pos	24.725	C20H30O2	303.23	M+H	0.19722	78.3355
a13406	Val Trp	Peptides and Nucleosides	T3-pos	9.99558	C16H21N3O3	304.174	M+H	0.32371	56.1912
a13421	MAG 13:1	Lipids	T3-pos	24.0827	C16H30O4	304.247	M+NH4	0.029669	107.481
a13426	N-phenethyldodecanamide	Lipids	T3-pos	27.8394	C20H33NO	304.262	M+H	1e-06	31.0401
a13429	BENZALKONIUM	Benzenoids	T3-pos	21.381	C21H37N	304.298	M+H	1e-06	56.5712
a13446	β-Cotonefuran	Organic heterocyclic	T3-pos	18.039	C16H16O6	305.098	M+H	0.022941	102.766
a13447	2-Aminoadenosine	Peptides and Nucleosides	T3-pos	12.039	C10H14N6O4	305.098	M+Na	0.021332	46.0597
a13457	N-[(Tert-butoxy)carbonyl]-L-tryptophan	Organic heterocyclic	T3-pos	11.3849	C16H20N2O4	305.156	M+H	0.109497	29.4714
a13468	11-Ketoetiocholanolone	Lipids	T3-pos	23.7461	C19H28O3	305.207	M+H	0.133806	50.9719
a13471	16α-Hydroxytestosterone	Lipids	T3-pos	28.3088	C19H28O3	305.209	M+H	1e-06	68.2023
a13479	17-Methyl-5α-androst-2-ene-1α,17β-diol	Lipids	T3-pos	29.675	C20H32O2	305.244	M+H	1e-06	65.1131
a13486	Mesterolone	Lipids	T3-pos	28.56	C20H32O2	305.246	M+H	0.159024	30.6775
a13552	(-)-Epigallocatechin	Phenylpropanoids and polyketides	T3-pos	6.30588	C15H14O7	307.081	M+H	0.229257	66.3201
a13559	Tyrphostin AG 528	Phenylpropanoids and polyketides	T3-pos	18.3486		307.106	M+H	0.088253	21.4109
a13587	Capsiate	Benzenoids	T3-pos	23.1172	C18H26O4	307.186	M+H	0.162739	78.1533
a13589	Di-n-pentyl phthalate	Benzenoids	T3-pos	21.5333	C18H26O4	307.189	M+H	1e-06	44.1883
a13596	3α,11β-Dihydroxy-5β-androstane-17-one	Lipids	T3-pos	21.1327	C19H30O3	307.225	M+H	0.041869	53.7406
a13597	3β-Hydroxy-D-homo-17a-oxa-5α-androstan-17-one	Organic heterocyclic	T3-pos	24.0793	C19H30O3	307.225	M+H	0.006752	51.8257
a13604	Cis-8,11,14-Eicosatrienoic acid	Lipids	T3-pos	30.8468	C20H34O2	307.259	M+H	1e-06	84.8119
a13609	3E,6Z-Heneicosadien-11-one	Other	T3-pos	33.4247	C21H38O	307.298	M+H	0.110571	67.9124
a13619	Glutathione	Peptides and Nucleosides	T3-pos	1.19074	C10H17N3O6S	308.094	M+H	0.143288	31.6917
a13678	4-Phenylbutazone	Benzenoids	T3-pos	18.3486	C19H20N2O2	309.158	M+H	1e-06	115.275
a13694	2,3-dinor Prostaglandin E1	Lipids	T3-pos	20.0805	C18H30O5	309.204	M+H-H2O	0.110992	67.5835
a13700	1,2,3-Tris(1-ethoxyethoxy)propane	Lipids	T3-pos	17.7102	C15H32O6	309.225	M+H	0.105482	86.6115
a13709	3-Methyl-5-propyl-2-furanundecanoic acid	Lipids	T3-pos	28.1703	C19H32O3	309.241	M+H	0.149508	44.9724
a13713	3-Methyl-5-pentyl-2-furannonanoic acid	Lipids	T3-pos	24.5134	C19H32O3	309.241	M+H	0.10554	104.018
a13716	3Z,13Z-Octadecadienyl acetate	Lipids	T3-pos	29.5672	C20H36O2	309.277	M+H	0.097329	54.4686
a13807	Gestodene	Lipids	T3-pos	15.9197		311.191		1e-06	51.6502
a13841	Ethyl oleate	Lipids	T3-pos	30.6847	C20H38O2	311.293	M+H	0.135325	792.291
a13851	Asn-Ala-OH	Peptides and Nucleosides	T3-pos	18.0016	C12H13N3O7	312.082	M+H	1e-06	57.9405
a13873	17β-Hydroxy-3-methoxyestra-1,3,5(10)-triene-17-carbonitrile	Lipids	T3-pos	12.0375	C20H25NO2	312.2	M+H	0.071663	78.3558
a13881	2-trans,4-cis-Decadienoylcarnitine	Lipids	T3-pos	17.2842	C17H29NO4	312.215	M+H	0.024937	88.7813
a13924	(+)-Epicatechin	Phenylpropanoids and polyketides	T3-pos	20.1357	C15H14O6	313.07	M+Na	0.133564	49.273
a13935	m-(β-Acetyl-α-ethyl-p-hydroxyphenethyl)benzoic acid	Phenylpropanoids and polyketides	T3-pos	9.60234	C19H20O4	313.131	M+H	0.325385	40.83
a13980	3-oxo-nonadecanoic acid	Lipids	T3-pos	26.3446	C19H36O3	313.272	M+H	0.006486	34.185
a14117	5β-Pregn-11-ene-3,20-dione	Lipids	T3-pos	30.4969	C21H30O2	315.228	M+H	0.066333	90.5113
a14118	Progesterone	Lipids	T3-pos	29.6292	C21H30O2	315.228	M+H	0.007764	73.5499
a14160	3'-Hydroxy-N-methyl-(S)-coclaurine	Organic heterocyclic	T3-pos	13.6777	C18H21NO4	316.141	M+H	0.063572	61.2823
a14256	6-Gingerol	Benzenoids	T3-pos	18.2222	C17H26O4	317.174	M+Na	1e-06	48.3592
a14266	all-trans-5,6-Epoxyretinoic acid	Lipids	T3-pos	18.4172	C20H28O3	317.205	M+H	1e-06	44.9849
a14268	15(S)-HpEPE	Lipids	T3-pos	20.7569	C20H30O4	317.209	M+H-H2O	0.098827	76.3895
a14269	17β-Hydroxy-17-methylandrost-4-ene-3,11-dione	Lipids	T3-pos	25.4497	C20H28O3	317.207	M+H	1e-06	34.8962
a14271	Pisiferic acid	Lipids	T3-pos	23.4563	C20H28O3	317.209	M+H	1e-06	37.0404
a14272	11β,17β-Dihydroxy-17α-methylandrosta-1,4-dien-3-one	Lipids	T3-pos	24.0301	C20H28O3	317.209	M+H	0.038788	73.7354
a14280	20alpha-Hydroxy-4-pregnen-3-one	Lipids	T3-pos	29.5173	C21H32O2	317.246	M+H	1e-06	62.3944
a14281	Pregnenolone	Lipids	T3-pos	26.797	C21H32O2	317.246	M+H	0.034949	105.511
a14346	Phytosphingosine	Organonitrogen	T3-pos	22.623	C18H39NO3	318.298	M+H	0.046397	67.0057
a14398	9(10)-EpOME	Lipids	T3-pos	25.1115	C18H32O3	319.223	M+Na	0.042592	33.5247
a14399	Leukotriene B4	Lipids	T3-pos	24.4696	C20H32O4	319.223	M+H-H2O	0.042877	47.4205
a14400	17R,18S-Epoxy-5Z,8Z,11Z,14Z-icosatetraenoic acid	Lipids	T3-pos	19.4374	C20H30O3	319.225	M+H	0.211985	102.633
a14452	N-hydroxy arachidonoyl amine	Organic acid	T3-pos	24.9683	C20H33NO2	320.254	M+H	0.070669	58.1376
a14453	Anandamide (18:4, n-3)	Organonitrogen	T3-pos	23.8877	C20H33NO2	320.254	M+H	1e-06	76.0316
a14496	β-Zearalenol	Phenylpropanoids and polyketides	T3-pos	16.058	C18H24O5	321.17	M+H	0.006521	76.5177
a14510	3β-Hydroxy-16β-(hydroxymethyl)-5α-androstan-17-one	Lipids	T3-pos	27.3315	C20H32O3	321.238	M+H	0.107127	58.1412
a14512	20-HETE	Lipids	T3-pos	29.2946	C20H32O3	321.239	M+H	1e-06	38.7649
a14519	5(Z),8(Z),11(Z)-Eicosatrienoic Acid methyl ester	Lipids	T3-pos	30.3833	C21H36O2	321.268	M+H	0.013369	53.7993
a14522	Cis-8,11,14-Eicosatrienoic acid Methyl ester	Lipids	T3-pos	31.0973	C21H36O2	321.277	M+H	0.118205	77.5499
a14585	N-((R)-Pantothenoyl)-L-cysteine	Peptides and Nucleosides	T3-pos	18.5768	C12H22N2O6S	323.135	M+H	0.056758	110.899
a14596	Quinidinone	Organic heterocyclic	T3-pos	19.0816	C20H22N2O2	323.181	M+H	0.148739	54.0303
a14618	12-epi Leukotriene B4-d4	Lipids	T3-pos	29.1408	C20H28D4O4	323.254	M+H-H2O	1e-06	40.3144
a14623	Isopropyl linoleate	Lipids	T3-pos	31.9803	C21H38O2	323.293	M+H	0.018604	119.66
a14680	Linoleoyl ethanolamide	Organonitrogen	T3-pos	26.5979	C20H37NO2	324.288	M+H	0.16042	27.2297
a14705	Nordihydroguaiaretic acid	Other	T3-pos	12.8738		325.148		0.005265	69.8018
a14742	14,15-EE-8(Z)-E	Lipids	T3-pos	28.4417	C20H36O3	325.27	M+H	0.029722	63.8746
a14892	PC(O-5:0/0:0)[R]	Lipids	T3-pos	18.4185	C13H30NO6P	328.195	M+H	1e-06	34.9345
a14917	N-palmitoyl alanine	Amino acid	T3-pos	27.3549	C19H37NO3	328.283	M+H	1e-06	70.6641
a14964	Docosahexaenoic acid	Lipids	T3-pos	30.8499	C22H32O2	329.241	M+H	1e-06	49.9899
a15037	Geranylgeranylacetone	Lipids	T3-pos	25.0408	C23H38O	330.298	M+H	1e-06	84.439
a15080	Phomopsidin	Lipids	T3-pos	20.0803	C21H30O3	331.225	M+H	0.160807	80.6118
a15089	All-cis-4,7,10,13,16-docosapentaenoic acid	Lipids	T3-pos	29.0468	C22H34O2	331.261	M+H	1e-06	47.8904
a15096	Glycerol 1-hexadecanoate	Lipids	T3-pos	28.15	C19H38O4	331.283	M+H	0.025586	27.0562
a15207	13-Hydroxy-2-(hydroxymethylene)-3-oxo-13,17-seco-5α-androstan-17-oic acid, delta-lactone	Organic heterocyclic	T3-pos	23.0414	C20H28O4	333.202	M+H	1e-06	34.1953
a15215	11α-Hydroxy-5β-pregnane-3,20-dione	Lipids	T3-pos	18.9003	C21H32O3	333.241	M+H	1e-06	132.861
a15264	MG(15:0/0:0/0:0)	Lipids	T3-pos	20.676	C18H36O4	334.293	M+NH4	0.020877	558.831
a15266	2,4,12-Octadecatrienoic acid isobutylamide	Lipids	T3-pos	30.8608	C22H39NO	334.306	M+H	0.070887	72.5117
a15306	12-Keto-leukotriene B4	Lipids	T3-pos	22.4767	C20H30O4	335.217	M+H	0.021696	38.3398
a15307	Delta-12-Prostaglandin J2	Lipids	T3-pos	20.0805	C20H30O4	335.22	M+H	0.188531	87.0112
a15308	Prostaglandin H2	Lipids	T3-pos	24.8487	C20H32O5	335.218	M+H-H2O	1e-06	66.7624
a15309	Prostaglandin J2	Lipids	T3-pos	23.0025	C20H30O4	335.217	M+H	1e-06	146.82
a15312	Di-n-hexyl phthalate	Benzenoids	T3-pos	22.7666	C20H30O4	335.217	M+H	0.034047	37.3022
a15317	Prostaglandin B2	Lipids	T3-pos	21.9689	C20H30O4	335.219	M+H	0.039747	50.7724
a15350	3-(6,8-dimethoxy-1-oxoisochromen-3-yl)-2-hydroxypropanoic acid	Phenylpropanoids and polyketides	T3-pos	21.9891	C14H14O7	336.103	M+ACN+H	1e-06	11.917
a15409	5-O-Caffeoylshikimic acid	Phenylpropanoids and polyketides	T3-pos	11.389	C16H16O8	337.093	M+H	1e-06	35.2031
a15429	N2-Fructopyranosylarginine	Amino acid	T3-pos	15.4411	C12H24N4O7	337.168	M+H	1e-06	26.4898
a15453	9,11,15-Trihydroxy-prosta-5,13-dien-1-oic acid	Lipids	T3-pos	19.4372	C20H34O5	337.235	M+H-H2O	0.152617	134.292
a15456	Prostaglandin F2α	Lipids	T3-pos	21.7055	C20H34O5	337.235	M+H-H2O	0.099252	71.8885
a15469	5β-Pregnane-3α,17α,20α-triol	Lipids	T3-pos	27.1416	C21H36O3	337.272	M+H	0.123259	89.2124
a15494	2,8-Dihydroxyquinoline-β-D-glucuronide	Carbohydrates	T3-pos	12.0201	C15H15NO8	338.085	M+H	1e-06	97.7555
a15495	3-Indole carboxylic acid glucuronide	Lipids	T3-pos	8.26839	C15H15NO8	338.085	M+H	1e-06	88.4532
a15530	Palmyrolide A	Phenylpropanoids and polyketides	T3-pos	22.658		338.265	M+H	0.091921	60.9675
a15541	Leukotriene A4-d5 methyl ester	Lipids	T3-pos	26.1706	C21H27D5O3	338.275	M+H	1e-06	34.6457
a15567	2-Isoprenylemodin	Benzenoids	T3-pos	23.1194	C20H18O5	339.124	M+H	0.051764	86.9385
a15594	Smenochromenes_B	Organic heterocyclic	T3-pos	24.3482		339.194	M+H	0.004379	36.4688
a15599	5,7-Dimethoxy-8-prenylflavan	Phenylpropanoids and polyketides	T3-pos	15.9559	C22H26O3	339.2	M+H	0.056912	47.52
a15613	3-(2,4-Cyclopentadien-1-ylidene)-5α-androstan-17β-ol	Lipids	T3-pos	24.9547	C24H34O	339.267	M+H	1e-06	157.579
a15616	Glycidyl oleate	Lipids	T3-pos	29.3792	C21H38O3	339.285	M+H	0.366977	37.5158
a15641	6-Hydroxy-5-methoxyindole glucuronide	Carbohydrates	T3-pos	8.42713	C15H17NO8	340.101	M+H	1e-06	103.35
a15689	Docosanamide	Lipids	T3-pos	32.1917	C22H45NO	340.356	M+H	1e-06	41.3137
a15715	N2,N5-Dibenzoyl-L-ornithine	Benzenoids	T3-pos	16.9262	C19H20N2O4	341.148	M+H	1e-06	101.111
a15762	5-oxo-heneicosanoic acid	Lipids	T3-pos	29.4375	C21H40O3	341.303	M+H	1e-06	35.9021
a15855	Maltulose	Lipids	T3-pos	18.1164	C12H22O11	343.127	M+H	1e-06	41.7488
a15864	6'-Hydroxyhydrodolasetron	Organic heterocyclic	T3-pos	20.39	C19H22N2O4	343.164	M+H	1e-06	11.6764
a15879	(-)-11-Hydroxy-9,15,16-trioxooctadecanoic acid	Lipids	T3-pos	27.1465	C18H30O6	343.204	M+H	0.02101	34.4266
a15885	9(S)-HETE	Lipids	T3-pos	24.4788	C20H32O3	343.214	M+Na	0.00072	59.6475
a15890	14,15-EET	Lipids	T3-pos	24.8563	C20H32O3	343.223	M+Na	0.122278	71.1144
a15896	13-Hydroxy-9-methoxy-10-oxo-11-octadecenoic acid	Lipids	T3-pos	32.4192	C19H34O5	343.24	M+H	1e-06	68.3504
a15899	4,7,10,13,16,19-Docosahexaenoic acid methyl ester, (All-Z)-	Lipids	T3-pos	23.4562	C23H34O2	343.261	M+H	0.300012	164.693
a15908	Cocamidopropylβine	Amino acid	T3-pos	22.3095		343.294	M+H	1e-06	77.7591
a15940	2-Methoxy-4-{(2S,3R)-7-methoxy-3-methyl-5-[(1E)-1-propen-1-yl]-2,3-dihydro-1-benzofuran-2-yl}phenol	Phenylpropanoids and polyketides	T3-pos	10.4464	C20H22O4	344.188	M+NH4	0.058878	40.9237
a15968	N-palmitoyl serine	Amino acid	T3-pos	26.8611	C19H37NO4	344.278	M+H	1e-06	52.4086
a16011	21-Deoxycortisone	Lipids	T3-pos	29.265	C21H28O4	345.209	M+H	0.067442	88.5157
a16025	17β-(Hydroxymethyl)androst-4-en-3-one acetate	Lipids	T3-pos	21.3622	C22H32O3	345.241	M+H	0.037309	58.7892
a16026	6α-METHYL-11β-HYDROXYPROGESTERONE	Lipids	T3-pos	32.8715		345.256	M+H	0.005571	55.58
a16032	23-hydroxy-24,25,26,27-tetranorvitamin D3	Lipids	T3-pos	30.8241	C23H36O2	345.277	M+H	0.008735	93.7818
a16038	10,20-Dihydroxyeicosanoic acid	Lipids	T3-pos	28.9887	C20H40O4	345.298	M+H	0.107377	59.6039
a16056	Adenosine	Peptides and Nucleosides	T3-pos	4.00997	C10H13N5O4	346.123	M+DMSO+H	0.235068	30.399
a16080	3-hydroxyundecanoyl carnitine	Lipids	T3-pos	34.207	C18H35NO5	346.255	M+H	0.064021	24.8475
a16087	Eicosapentaenoyl Ethanolamide	Organonitrogen	T3-pos	30.8235	C22H35NO2	346.281	M+H	1e-06	86.448
a16113	Aucubin	Lipids	T3-pos	12.8871	C15H22O9	347.129	M+H	1e-06	40.6853
a16130	4-Pregnene-16α,21-diol-3,20-dione	Lipids	T3-pos	19.6704	C21H30O4	347.22	M+H	0.16555	91.6502
a16131	21-Deoxycortisol	Lipids	T3-pos	25.4566	C21H30O4	347.218	M+H	0.119354	68.6389
a16134	21-Hydroxy-5β-pregnane-3,11,20-trione	Lipids	T3-pos	22.7184	C21H30O4	347.22	M+H	1e-06	55.5791
a16135	11α,15α-Dihydroxypregn-4-ene-3,20-dione	Lipids	T3-pos	30.1783	C21H30O4	347.224	M+H	1e-06	127.644
a16152	24-Nor-5β-chol-22-ene-3α;,12α;-diol	Lipids	T3-pos	31.4967	C23H38O2	347.293	M+H	1e-06	79.8399
a16188	O-Arachidonoyl Ethanolamine	Lipids	T3-pos	27.9501	C22H37NO2	348.285	M+H	0.014032	135.573
a16236	17α,21-Dihydroxypregnenolone	Lipids	T3-pos	20.0797	C21H32O4	349.235	M+H	0.119259	79.4173
a16238	3α,21-Dihydroxy-5β-pregnane-11,20-dione	Lipids	T3-pos	25.9931	C21H32O4	349.235	M+H	0.115667	85.6813
a16344	Prostaglandin G2	Lipids	T3-pos	20.0003	C20H32O6	351.212	M+H-H2O	0.118113	78.4646
a16354	Tetrahydrocorticosterone	Lipids	T3-pos	26.8494	C21H34O4	351.249	M+H	0.051454	86.268
a16358	3α,20α,21-Trihydroxy-5β-pregnan-11-one	Lipids	T3-pos	30.9897	C21H34O4	351.266	M+H	0.004719	150.097
a16359	DG 16:0	Lipids	T3-pos	30.6882	C19H36O5	351.266	M+Li	0.10607	146.644
a16378	Zeatin riboside,trans-isomer	Peptides and Nucleosides	T3-pos	27.977	C15H21N5O5	352.176	M+H	0.078391	49.1208
a16452	Lipoxin B4	Lipids	T3-pos	28.5656	C20H32O5	353.234	M+H	1e-06	58.2253
a16463	MG(18:3(6Z,9Z,12Z)/0:0/0:0)	Lipids	T3-pos	27.7744	C21H36O4	353.264	M+H	1e-06	36.3126
a16512	N-oleoyl alanine	Amino acid	T3-pos	27.8635	C21H39NO3	354.298	M+H	0.112818	45.8172
a16533	2-Caffeoylisocitrate	Organic acid	T3-pos	29.753	C15H14O10	355.068	M+H	0.040593	39.6723
a16576	1-Linoleoyl-Rac-Glycerol	Lipids	T3-pos	23.8229	C21H38O4	355.282	M+H	1e-06	14.864
a16577	MG(0:0/18:2(9Z,12Z)/0:0)	Lipids	T3-pos	23.1337	C21H38O4	355.282	M+H	1e-06	26.0935
a16660	1-O-Feruloyl-β-D-glucose	Phenylpropanoids and polyketides	T3-pos	25.0798	C16H20O9	357.108	M+H	2e-06	180.987
a16678	(17Z)-3,11-Dioxopregna-4,17(20)-dien-21-oic acid methyl ester	Lipids	T3-pos	25.8414	C22H28O4	357.202	M+H	0.208217	71.9677
a16695	(4Z,7Z,10Z,13Z,16Z,19Z)-Docosahexaenoic acid ethyl ester	Lipids	T3-pos	24.95	C24H36O2	357.277	M+H	0.066259	242.331
a16705	MG(18:1(9Z)/0:0/0:0)[rac]	Lipids	T3-pos	28.2368	C21H40O4	357.298	M+H	0.081506	100.482
a16809	Prednisone	Lipids	T3-pos	16.479	C21H26O5	359.177	M+H	0.041592	48.8921
a16819	Estra-1,3,5(10),16-tetraen-3-ol benzoate	Lipids	T3-pos	17.0335	C25H26O2	359.206	M+H	1e-06	50.0411
a16912	N,N-diethyl arachidonoyl amine	Lipids	T3-pos	31.0821	C24H41NO	360.322	M+H	0.008736	66.779
a16955	Cortisone	Lipids	T3-pos	30.1361	C21H28O5	361.201	M+H	0.057941	101.571
a16971	1α;,23-dihydroxy-24,25,26,27-tetranorvitamin D3	Lipids	T3-pos	25.7914	C23H36O3	361.272	M+H	0.069268	13.008
a16972	O-Arachidonoyl Glycidol	Lipids	T3-pos	26.1801		361.272		1e-06	14.8646
a17030	D-erythro-MAPP	Benzenoids	T3-pos	29.5142	C23H29NO2	362.303	M+H	1e-06	751.314
a17098	16,16-dimethyl-PGA2	Lipids	T3-pos	25.2155	C22H34O4	363.247	M+H	0.109973	52.2537
a17102	Di-n-heptyl phthalate	Benzenoids	T3-pos	25.522		363.251		1e-06	95.1277
a17137	9-Aminocamptothecin	Other	T3-pos	23.9818	C20H17N3O4	364.131	M+H	0.069852	156.506
a17196	N-Acetylmuramoyl-Ala	Carbohydrates	T3-pos	20.391	C14H24N2O9	365.145	M+H	0.01203	36.2781
a17236	16,16-dimethyl-PGA1	Lipids	T3-pos	22.3102	C22H36O4	365.276	M+H	1e-06	65.4255
a17237	DG 17:0	Lipids	T3-pos	29.28	C20H38O5	365.282	M+Li	1e-06	113.395
a17239	Heneicosanoic acid (21:0)	Lipids	T3-pos	25.0207		365.282		0.030678	50.0819
a17241	2-Arachidonyl Glycerol ether	Lipids	T3-pos	29.7179	C23H40O3	365.301	M+H	0.023549	84.6545
a17244	24-Nor-5β-cholane-3α;,7α;,12α;-triol	Lipids	T3-pos	27.4336	C23H40O3	365.303	M+H	0.031245	40.6943
a17245	24-Nor-5β-cholane-3α;,6α;,23-triol	Lipids	T3-pos	32.1386	C23H40O3	365.303	M+H	0.000346	130.313
a17293	2(1H)-Naphthalenone, 8-[5-(acetyloxy)-3-methylpentyl]octahydro-4,4,8a-trimethyl-7-methylene-	Lipids	T3-pos	27.7997	C22H36O3	366.299	M+NH4	0.147493	32.5795
a17321	N-Caffeoyltryptophan	Amino acid	T3-pos	11.3859	C20H18N2O5	367.126	M+H	0.053014	26.924
a17339	2,2-Dimethyl-3-(4-methoxyphenyl)-4-propyl-2H-1-benzopyran-7-ol acetate	Phenylpropanoids and polyketides	T3-pos	30.1699	C23H26O4	367.192	M+H	0.024854	44.0867
a17451	Dehydroisoandrosterone 3-sulfate sodium salt hydrate1099-87-2	Lipids	T3-pos	13.5346		369.174	M+H	1e-06	62.023
a17461	17-O-Acetylajmaline	Other	T3-pos	35.725	C22H28N2O3	369.208	M+H	0.057288	57.7298
a17479	Cortol	Lipids	T3-pos	23.9443	C21H36O5	369.262	M+H	0.007866	157.713
a17489	5β-Cholestan-3-one	Other	T3-pos	31.2481	C27H46O	369.35	M+H-H2O	0.013132	484.374
a17546	cis-5-Tetradecenoylcarnitine	Lipids	T3-pos	21.7664	C21H39NO4	370.293	M+H	0.320988	128.682
a17550	N-palmitoyl leucine	Amino acid	T3-pos	28.9214	C22H43NO3	370.33	M+H	1e-06	46.645
a17588	Isoferuloyl C1-glucuronide	Phenylpropanoids and polyketides	T3-pos	33.1651		371.099		0.055705	45.2364
a17717	(±)-Myristoylcarnitine	Lipids	T3-pos	22.3781	C21H41NO4	372.309	M+H	0.166614	100.47
a17782	Chol-11-Enic Acid	Lipids	T3-pos	27.9888	C24H36O3	373.278	M+H	1e-06	43.9063
a17788	(+)-Dysideapalaunic acid	Lipids	T3-pos	32.1531		373.308		0.046743	103.179
a17835	Arachidonoylmorpholine	Organic heterocyclic	T3-pos	26.931	C24H39NO2	374.301	M+H	0.134085	47.4047
a17844	N-(3-methyl-butyl) arachidonoyl amine	Lipids	T3-pos	30.9783	C25H43NO	374.338	M+H	0.024069	51.6156
a17859	3-(Acetyloxy)-9-mercaptoandrosta-3,5-diene-11,17-dione	Lipids	T3-pos	14.8909	C21H26O4S	375.161	M+H	0.037202	54.0311
a17877	Calcitroic acid	Lipids	T3-pos	26.5114	C23H34O4	375.249	M+H	0.0031	74.6067
a17878	Androst-4-ene-3β,17β-diol diacetate	Lipids	T3-pos	25.5289	C23H34O4	375.249	M+H	0.165153	100.53
a17885	3β,21-Dihydroxy-4,4,14-trimethyl-5α-pregn-8-en-20-one	Lipids	T3-pos	24.95	C24H38O3	375.287	M+H	0.064423	233.514
a17930	DAG 17:0	Lipids	T3-pos	31.0596	C20H38O5	376.296	M+NH4	0.02213	73.3902
a17932	N-ethyl N-(2-hydroxy-ethyl) arachidonoyl amine	Lipids	T3-pos	28.2103	C24H41NO2	376.317	M+H	0.036516	54.401
a17936	N-(1,1-dimethyl-2-hydroxy-ethyl) arachidonoyl amine	Lipids	T3-pos	30.4154	C24H41NO2	376.319	M+H	1e-06	90.545
a17937	α;,α;-dimethyl anandamide	Organonitrogen	T3-pos	26.8665	C24H41NO2	376.317	M+H	0.043713	57.342
a17952	Riboflavin B2	Organic heterocyclic	T3-pos	13.2143	C17H20N4O6	377.144	M+H	0.268263	31.8267
a17957	Diacetylfusarochromanone	Organic heterocyclic	T3-pos	13.5183	C19H24N2O6	377.176	M+H	0.033638	29.5951
a17970	426-13-1	Lipids	T3-pos	16.8238		377.221	M+H	1e-06	59.2299
a17973	11-epi-Prostaglandin F2α	Lipids	T3-pos	21.6946	C20H34O5	377.228	M+Na	0.221887	47.0222
a17978	MG(0:0/20:5(5Z,8Z,11Z,14Z,17Z)/0:0)	Lipids	T3-pos	26.5116	C23H36O4	377.267	M+H	0.001694	66.626
a17979	3-Acetyl-5α-androstane-3β,17β-diol 3-acetate	Lipids	T3-pos	27.1414	C23H36O4	377.265	M+H	0.129693	57.3877
a18028	17β-[Bis(2-hydroxyethyl)amino]androst-5-en-3β-ol	Lipids	T3-pos	23.8226	C23H39NO3	378.296	M+H	1e-06	49.7418
a18069	6α-Hydroxycortisol	Lipids	T3-pos	30.522	C21H30O6	379.214	M+H	1e-06	56.7031
a18089	1-Arachidonoylglycerol	Lipids	T3-pos	28.238	C23H38O4	379.28	M+H	1e-06	61.8102
a18096	5β-Cholane-3α;,7α;,12α;-triol	Lipids	T3-pos	25.4139	C24H42O3	379.319	M+H	0.051143	40.2297
a18146	11β-PGF2αEthanolamide	Lipids	T3-pos	27.0768	C22H39NO5	380.269	M+H-H2O	1e-06	20.0499
a18152	N-linoleoyl valine	Amino acid	T3-pos	27.9773	C23H41NO3	380.314	M+H	1e-06	49.181
a18153	N-oleoyl proline	Amino acid	T3-pos	28.9127	C23H41NO3	380.314	M+H	0.185313	77.6406
a18209	24-Nor-5β-cholane-3α;,7α;,12α;,23-tetrol	Lipids	T3-pos	32.7656	C23H40O4	381.295	M+H	0.066049	62.5383
a18310	C25-Epoxy-apo-aldehyde	Lipids	T3-pos	24.4394	C25H34O3	383.256	M+H	0.111277	15.609
a18339	N6-Succinyl adenosine	Peptides and Nucleosides	T3-pos	9.93813	C14H17N5O8	384.113	M+H	0.247418	28.9752
a18340	Ala-Trp-OH	Peptides and Nucleosides	T3-pos	4.26103	C19H17N3O6	384.111	M+H	0.088711	83.499
a18342	N-Acetyllactosamine	Carbohydrates	T3-pos	1.42508	C14H25NO11	384.148	M+H	0.122753	36.9786
a18349	MGDG(2:0/4:0)	Lipids	T3-pos	15.7284	C15H26O10	384.19	M+NH4	1e-06	50.9997
a18368	4N-butyl-ajmalinium	Other	T3-pos	34.6398	C24H35N2O2	384.27	M+H	1e-06	50.5757
a18373	N-oleoyl threonine	Amino acid	T3-pos	27.7796	C22H41NO4	384.309	M+H	0.199166	106.588
a18379	N-stearoyl valine	Amino acid	T3-pos	30.0684	C23H45NO3	384.345	M+H	0.118615	87.4809
a18380	1-Arachidonoyl Glycerol-d5	Lipids	T3-pos	27.9291	C23H33D5O4	384.332	M+H	0.08675	63.6903
a18450	MG 20:4	Lipids	T3-pos	28.2991	C23H38O4	385.29	M+Li	1e-06	63.1701
a18454	MG(0:0/20:1(11Z)/0:0)	Lipids	T3-pos	29.7274	C23H44O4	385.327	M+H	0.096321	70.537
a18459	Cholest-5-En-3-One	Lipids	T3-pos	32.8954	C27H44O	385.344	M+H	1e-06	42.916
a18461	Vitamin D3	Lipids	T3-pos	32.1339	C27H44O	385.344	M+H	1e-06	94.984
a18463	7-Dehydrocholesterol	Lipids	T3-pos	30.8033	C27H44O	385.344	M+H	0.06936	135.275
a18564	Oleandolide	Phenylpropanoids and polyketides	T3-pos	19.1288	C20H34O7	387.232	M+H	0.038127	47.5443
a18659	Asp-Phe-OH	Peptides and Nucleosides	T3-pos	1.28661	C18H16N2O8	389.092	M+H	0.052328	22.5672
a18684	5,6-Dihydroxyprostaglandin F1a	Lipids	T3-pos	19.2537	C20H36O7	389.249	M+H	0.026024	70.8237
a18696	2α-Methyl-17β-[(tetrahydro-2H-pyran-2-yl)oxy]-5α-androstan-3-one	Lipids	T3-pos	28.8147	C25H40O3	389.303	M+H	1e-06	52.5798
a18760	N-(5-hydroxy-pentyl) arachidonoyl amine	Lipids	T3-pos	32.1483	C25H43NO2	390.335	M+H	1e-06	90.2004
a18790	(3R)-N-cyclopentyl-6,7-dimethoxy-2,2-dimethyl-5-oxo-3,9b-dihydro-[1,3]thiazolo[2,3-a]isoindole-3-carboxamide	Organic heterocyclic	T3-pos	27.4629		391.176	M+H	0.107204	36.9437
a18860	N-Arachidonoyl-L-Serine	Amino acid	T3-pos	26.3855	C23H37NO4	392.282	M+H	0.037849	49.3487
a18883	Shanzhiside	Lipids	T3-pos	18.351	C16H24O11	393.14	M+H	0.055458	22.8244
a18894	6-Keto-prostaglandin F1α	Lipids	T3-pos	25.9027	C20H34O6	393.223	M+Na	0.041473	74.4044
a18897	Thromboxane B2	Lipids	T3-pos	20.0794	C20H34O6	393.223	M+Na	0.120934	71.4102
a18904	13,14-dihydro-16,16-difluoro Prostaglandin F2α;	Lipids	T3-pos	16.8237		393.244		1e-06	40.683
a18912	3-Hydroxy-10'-apo-b,y-carotenal	Lipids	T3-pos	25.0212	C27H36O2	393.277	M+H	0.07859	40.7939
a18921	Chenodeoxycholate	Lipids	T3-pos	29.2841	C24H40O4	393.296	M+H	0.060975	44.75
a18922	Ursodiol	Lipids	T3-pos	29.9533	C24H40O4	393.295	M+H	0.050141	214.278
a18985	P,P-Dioctyldiphenylamine	Benzenoids	T3-pos	32.7899	C28H43N	394.345	M+H	0.037001	65.4665
a19038	2-(14,15-Epoxyeicosatrienoyl) Glycerol	Lipids	T3-pos	24.111	C23H38O5	395.275	M+H	1e-06	45.8116
a19085	9,12-Hexadecadienoylcarnitine	Lipids	T3-pos	22.1312	C23H41NO4	396.309	M+H	0.181445	154.639
a19088	N-oleoyl leucine	Amino acid	T3-pos	29.3291	C24H45NO3	396.345	M+H	1e-06	62.0923
a19148	PC(4:0/4:0)	Lipids	T3-pos	16.824	C16H32NO8P	398.2	M+H	0.036064	52.3406
a19217	13E,15E,18Z,20Z-pentacosatetraen-11-ynyl acetate	Lipids	T3-pos	29.547	C27H42O2	399.324	M+H	0.242231	29.386
a19299	Prednisone 21-acetate	Lipids	T3-pos	24.3858	C23H28O6	401.192	M+H	0.011397	89.1806
a19303	Methyl (16Z)-9-hydroxy-16-(methoxymethylene)-2-oxocorynoxan-17-oate	Organic heterocyclic	T3-pos	2.81242	C22H28N2O5	401.205	M+H	0.040501	50.8687
a19325	17β-Hydroxy-5α-androstan-3-one cyclohexanecarboxylate	Lipids	T3-pos	24.5834	C26H40O3	401.303	M+H	0.062659	81.6852
a19330	7-Ketocholesterol	Lipids	T3-pos	31.0725	C27H44O2	401.339	M+H	1e-06	90.1865
a19365	N-Acetylleucyl-leucyl-methioninal	Peptides and Nucleosides	T3-pos	13.9511	C19H35N3O4S	402.232	M+H	1e-06	100.165
a19396	MG 20:1	Lipids	T3-pos	30.0512	C23H44O4	402.356	M+NH4	0.229391	70.3005
a19429	Cortisone 21-Acetate	Lipids	T3-pos	9.87013	C23H30O6	403.203	M+H	0.059538	36.2809
a19433	Prednisolone 21-acetate	Lipids	T3-pos	30.385	C23H30O6	403.214	M+H	1e-06	137.591
a19445	Dehydrocholic acid	Lipids	T3-pos	18.8985	C24H34O5	403.25	M+H	1e-06	34.703
a19453	1α;-hydroxy-26,27-dinorvitamin D3 25-carboxylic acid	Lipids	T3-pos	35.2749	C25H38O4	403.273	M+H	0.089061	43.1945
a19518	2-(14-methylpentadecanoylamino)-3-phenylpropanoic acid	Amino acid	T3-pos	29.0247	C25H41NO3	404.314	M+H	1e-06	53.4892
a19542	15β-Hydroxy-7α-mercapto-pregn-4-ene-3,20-dione 7-acetate	Lipids	T3-pos	15.0236	C23H32O4S	405.208	M+H	1e-06	69.9472
a19546	Hydrocortisone 21-acetate	Lipids	T3-pos	18.9006	C23H32O6	405.226	M+H	1e-06	48.2907
a19550	Estradiol-17-phenylpropionate	Lipids	T3-pos	24.4384	C27H32O3	405.238	M+H	0.056371	40.7361
a19566	1α;,25-dihydroxy-21-nor-20-oxavitamin D3	Lipids	T3-pos	29.0951	C25H40O4	405.296	M+H	1e-06	48.9884
a19567	MG(22:5(7Z,10Z,13Z,16Z,19Z)/0:0/0:0)	Lipids	T3-pos	27.9688	C25H40O4	405.298	M+H	0.043524	41.9551
a19591	Cyclopentaneacetic acid, 2-[(2Z)-5-(hexopyranosyloxy)-2-penten-1-yl]-3-oxo-, (1R,2R)-	Lipids	T3-pos	9.1735	C18H28O9	406.198	M+NH4	0.155594	45.5033
a19649	Megestrol acetate	Lipids	T3-pos	14.2612	C24H32O4	407.223	M+Na	1e-06	38.1266
a19662	7-Ketodeoxycholic acid	Lipids	T3-pos	24.8917	C24H38O5	407.276	M+H	1e-06	12.3055
a19665	N-linolenoyl-glutamine	Amino acid	T3-pos	29.7469	C23H38N2O4	407.292	M+H	1e-06	38.9603
a19666	1α,25-dihydroxy-19-nor-22-oxavitamin D3	Lipids	T3-pos	30.0497	C25H42O4	407.311	M+H	1e-06	65.7588
a19668	Methyl Deoxycholate	Lipids	T3-pos	31.1817	C25H42O4	407.311	M+H	1e-06	175.776
a19912	N6-Carbamoyl-L-threonyladenosine	Peptides and Nucleosides	T3-pos	11.6137	C15H20N6O8	413.14	M+H	0.343383	18.6468
a19919	Isopentyl gentiobioside	Lipids	T3-pos	16.2585		413.205		1e-06	48.0363
a19927	Diisooctyl phthalate	Benzenoids	T3-pos	30.2251	C24H38O4	413.264	M+Na	1e-06	47.1126
a19950	MG 22:4	Lipids	T3-pos	28.2015	C25H42O4	413.322	M+Li	1e-06	51.9667
a19996	17-phenyl trinor Prostaglandin E2 ethyl amide	Lipids	T3-pos	17.745	C25H35NO4	414.268	M+H	1e-06	59.9214
a20012	Heptadecanoyl carnitine	Lipids	T3-pos	24.4173	C24H47NO4	414.356	M+H	0.081065	93.9016
a20089	5-Nonadecyl-1,3-benzenediol	Benzenoids	T3-pos	25.8076		415.301		1e-06	45.5529
a20093	Palmitoyl Serotonin	Organic heterocyclic	T3-pos	27.2355	C26H42N2O2	415.33	M+H	0.169693	83.9296
a20192	CPA(18:2(9Z,12Z)/0:0)	Lipids	T3-pos	27.6499	C21H37O6P	417.236	M+H	0.02011	37.5904
a20210	3β-Hydroxy-5-cholestenoate	Lipids	T3-pos	25.4521	C27H44O3	417.334	M+H	0.140449	29.134
a20255	N-Oleoyl dopamine	Benzenoids	T3-pos	29.3248	C26H43NO3	418.327	M+H	0.01733	51.01
a20256	N-arachidonoyl isoleucine	Amino acid	T3-pos	25.453	C26H43NO3	418.338	M+H	0.203346	80.3377
a20272	Thr-TyrMe-OH	Peptides and Nucleosides	T3-pos	23.6064	C20H22N2O8	419.152	M+H	1e-06	49.6799
a20293	delta-Tocotrienol	Lipids	T3-pos	28.6062	C27H40O2	419.292	M+Na	0.072946	54.0894
a20327	N-oleoyl histidine	Amino acid	T3-pos	24.2835	C24H41N3O3	420.32	M+H	0.028209	51.7376
a20328	Cer-NS d14:3/12:1	Lipids	T3-pos	25.4419	C26H45NO3	420.343	M+H	0.055372	42.1635
a20355	7α-(Thiomethyl)spironolactone sulfone	Lipids	T3-pos	7.02625	C23H32O5S	421.204	M+H	0.208625	29.912
a20373	CPA(18:0/0:0)	Lipids	T3-pos	27.4932	C21H41O6P	421.271	M+H	1e-06	61.468
a20414	Talatizamine	Lipids	T3-pos	31.0579	C24H39NO5	422.292	M+H	1e-06	58.197
a20480	Calcidiol	Lipids	T3-pos	30.2345	C27H44O2	423.328	M+Na	1e-06	78.9955
a20519	α-Tocotrienoxyl radical	Lipids	T3-pos	32.2672	C29H43O2	424.332	M+H	0.15651	97.3313
a20521	Linoleyl carnitine	Lipids	T3-pos	23.2791	C25H45NO4	424.34	M+H	1e-06	66.9411
a20563	Cholest-5-ene-3β,26-diol	Lipids	T3-pos	32.9824	C27H46O2	425.337	M+Na	1e-06	58.9319
a20564	20α-Hydroxycholesterol	Lipids	T3-pos	32.307	C27H46O2	425.337	M+Na	0.026888	100.97
a20609	PC(O-6:0/O-6:0)	Lipids	T3-pos	29.0262	C20H44NO6P	426.296	M+H	0.06473	56.7269
a20617	Oleoylcarnitine	Lipids	T3-pos	24.1085	C25H47NO4	426.356	M+H	1e-06	72.6372
a20651	N,O-Didesmethylverapamil	Benzenoids	T3-pos	20.3726	C25H34N2O4	427.265	M+H	0.006222	43.2701
a20668	1α;-hydroxy-24-methylvitamin D2	Lipids	T3-pos	28.8187	C29H46O2	427.355	M+H	0.280383	66.6612
a20710	(R)-Stearoylcarnitine	Lipids	T3-pos	25.1068	C25H49NO4	428.372	M+H	1e-06	352.739
a20763	Glyceryl lactooleate	Lipids	T3-pos	26.8491	C24H44O6	429.317	M+H	1e-06	281.101
a20817	Hexadecanedioic acid mono-L-carnitine ester	Lipids	T3-pos	20.735	C23H43NO6	430.314	M+H	0.067639	69.5685
a20821	N-Oleoyl phenylalanine	Amino acid	T3-pos	29.4446	C27H43NO3	430.33	M+H	0.000445	51.3172
a21006	1-Palmitoylglycerol 3-phosphate	Lipids	T3-pos	26.8183	C19H39O7P	433.231	M+Na	1e-06	14.1943
a21112	Dexamethasone-21-Acetate	Lipids	T3-pos	14.6352		435.218		1e-06	48.8196
a21115	Oleoylglycerone phosphate	Other	T3-pos	17.1676	C21H39O7P	435.255	M+H	0.006933	31.1897
a21192	2'-Methoxylupalbigenin	Phenylpropanoids and polyketides	T3-pos	22.5468	C26H28O6	437.191	M+H	0.045361	427.623
a21196	5-Methyl-dl-tryptophan	Organic heterocyclic	T3-pos	12.8338	C12H14N2O2	437.215	2M+H	1e-06	27.3396
a21314	(17Z)-1α;,25-dihydroxy-26,27-dimethyl-17,20,22,22,23,23-hexadehydrovitamin D3	Lipids	T3-pos	25.4452	C29H42O3	439.317	M+H	1e-06	87.824
a21318	Ursolic acid	Lipids	T3-pos	32.9629	C30H48O3	439.353	M+H-H2O	1e-06	48.3279
a21345	LysoPE(15:0/0:0)	Lipids	T3-pos	25.8516	C20H42NO7P	440.275	M+H	1e-06	38.8303
a21346	1-Lauroyl-2-Hydroxy-sn-Glycero-3-Phosphocholine	Lipids	T3-pos	22.8322	C20H42NO7P	440.275	M+H	0.098507	46.1126
a21370	Diferuloylputrescine	Phenylpropanoids and polyketides	T3-pos	21.5984	C24H28N2O6	441.206	M+H	0.043142	260.652
a21390	Pfaffic acid	Lipids	T3-pos	26.6488	C29H44O3	441.336	M+H	1e-06	120.335
a21449	Androsta-11,15-diene-14-carboxylic acid, 3,19-epoxy-15-hydroxy-4,4,8,12,16-pentamethyl-17,19-dioxo-, methyl ester	Organic heterocyclic	T3-pos	16.6864	C26H34O6	443.234	M+H	1e-06	73.2691
a21459	L-Ascorbic acid, 6-octadecanoate	Lipids	T3-pos	28.6788	C24H42O7	443.29	M+H	0.060496	47.7327
a21464	N-palmitoyl tryptophan	Amino acid	T3-pos	27.3149	C27H42N2O3	443.332	M+H	0.01947	60.8947
a21506	LysoDGTS 14:1	Lipids	T3-pos	35.0092	C24H45NO6	444.324	M+H	0.181705	54.3872
a21507	LDGTS 14:1	Lipids	T3-pos	32.5973	C24H45NO6	444.324	M+H	1e-06	88.2339
a21545	3-(O-Geranylgeranyl)-sn-glycerol 1-phosphate	Lipids	T3-pos	27.809	C23H41O6P	445.267	M+H	1e-06	57.8625
a21834	LysoPE(16:1(9Z)/0:0)	Lipids	T3-pos	25.4454	C21H42NO7P	452.275	M+H	0.079535	102.898
a21839	PC(O-14:1(1E)/0:0)	Lipids	T3-pos	29.4446	C22H46NO6P	452.311	M+H	1e-06	58.229
a21864	3'-Demethylstaurosporine	Organic heterocyclic	T3-pos	19.643	C27H24N4O3	453.198	M+H	1e-06	25.2628
a21889	(23E)-5,25-Dihydroxy-4,4-dimethylergosta-8,23-diene-3,22-dione	Lipids	T3-pos	15.4342		453.342		0.076057	17.8118
a21907	PE(16:0/0:0)	Lipids	T3-pos	26.8124	C21H44NO7P	454.291	M+H	1e-06	20.7538
a21908	LysoPE(16:0/0:0)	Lipids	T3-pos	26.3446	C21H44NO7P	454.291	M+H	1e-06	23.8359
a21946	13'-Carboxy-α-tocotrienol	Lipids	T3-pos	27.6246	C29H42O4	455.311	M+H	0.041747	170.145
a21950	27-Norcholestanehexol	Lipids	T3-pos	29.3843	C26H46O6	455.332	M+H	1e-06	104.065
a21979	lysoDGTS 15:2	Lipids	T3-pos	21.3151	C25H45NO6	456.33	M+H	0.190637	76.4946
a21989	2'-Deoxyuridine	Peptides and Nucleosides	T3-pos	16.0257	C9H12N2O5	457.156	2M+H	1e-06	28.2057
a21999	PA(20:5(5Z,8Z,11Z,14Z,17Z)/0:0)	Lipids	T3-pos	25.3718	C23H37O7P	457.23	M+H	1e-06	90.3559
a22013	Callystatin A	Lipids	T3-pos	28.8277	C29H44O4	457.327	M+H	0.019324	48.3742
a22110	3aH-Cyclopenta[a]chrysene-3a-carboxylic acid, 1-acetyleicosahydro-9-hydroxy-5a,5b,8,8,11a-pentamethyl-, (1R,3aS,5aR,5bR,9S,11aR)-	Lipids	T3-pos	25.2741	C29H46O4	459.345	M+H	0.034919	43.1211
a22148	lysoPE 16:0	Lipids	T3-pos	27.2848	C21H44NO6P	460.281	M+Na	0.123016	58.7956
a22153	Hydrocortisone caproate	Lipids	T3-pos	23.1839	C27H40O6	460.289	M+H	1e-06	19.581
a22192	Sophoranone	Phenylpropanoids and polyketides	T3-pos	28.5604	C30H36O4	461.262	M+H	0.033923	14.2859
a22207	(6R)-vitamin D2 6,19-sulfur dioxide adduct	Lipids	T3-pos	26.6537		461.312		0.034099	87.8698
a22247	lysoPE 16:0-1	Lipids	T3-pos	27.8607	C21H46NO6P	462.293	M+Na	0.064152	49.9856
a22296	1α;,25-dihydroxy-24a,24b-dihomo-22-thiavitamin D3	Lipids	T3-pos	33.7671	C28H46O3S	463.318	M+H	0.050728	26.4767
a22300	1α;,25-dihydroxy-24a,24b-didihomo-22-thia-20-epivitamin D3	Lipids	T3-pos	27.4456	C28H46O3S	463.338	M+H	0.069604	9.90377
a22366	Testosterone glucuronide	Lipids	T3-pos	23.1999	C25H36O8	465.244	M+H	1e-06	39.0496
a22367	Dehydroepiandrosterone 3-glucuronide	Lipids	T3-pos	16.8895	C25H36O8	465.247	M+H	1e-06	76.5623
a22369	Psychotrine	Other	T3-pos	26.3902	C28H36N2O4	465.28	M+H	1e-06	40.4096
a22412	lysoPC 14:1	Lipids	T3-pos	23.4865	C22H44NO7P	466.287	M+H	0.045848	79.0213
a22446	8-Pentanoylneosolaniol	Lipids	T3-pos	14.5829	C24H34O9	467.234	M+H	1e-06	36.8283
a22447	Dolichyl b-D-glucosyl phosphate	Lipids	T3-pos	13.7144	C21H39O9P	467.244	M+H	0.113172	34.6441
a22448	Androsterone glucuronide	Lipids	T3-pos	24.3181	C25H38O8	467.26	M+H	0.072283	77.9638
a22498	PE(17:0/0:0)	Lipids	T3-pos	27.7105	C22H46NO7P	468.307	M+H	0.27006	28.0343
a22499	LysoPC 14:0	Lipids	T3-pos	24.7924	C22H46NO7P	468.307	M+H	1e-06	28.0745
a22548	Scymnol	Lipids	T3-pos	32.3801		469.344		1e-06	71.9407
a22579	17-phenyl trinor PGF2α; cyclohexyl amide	Lipids	T3-pos	12.8337	C29H43NO4	470.331	M+H	0.019631	51.0415
a22665	3-Sulfodeoxycholic acid	Lipids	T3-pos	27.6602	C24H40O7S	473.262	M+H	0.149782	48.5343
a22678	(23S,24S)-17,23-Epoxy-24,29-dihydroxy-27-norlanost-8-ene-3,15-dione	Lipids	T3-pos	25.2827	C29H44O5	473.322	M+H	0.03153	110.37
a22679	Methyl (7Z,9Z,9'Z)-6'-apo-y-caroten-6'-oate	Lipids	T3-pos	26.872	C33H44O2	473.343	M+H	1e-06	248.109
a22703	lysoPE 16:1	Lipids	T3-pos	25.4421	C21H42NO7P	474.257	M+Na	0.091599	96.0647
a22756	1α;-hydroxy-23-[3-(1-hydroxy-1-methylethyl)phenyl]-22,22,23,23-tetradehydro-24,25,26,27-tetranorvitamin D3	Lipids	T3-pos	15.4351	C32H42O3	475.324	M+H	0.071105	33.8132
a22758	18-acetoxy-1α;,25-dihydroxyvitamin D3	Lipids	T3-pos	24.6147	C29H46O5	475.34	M+H	0.324597	48.3682
a22774	lysoPE 16:0-2	Lipids	T3-pos	26.8201	C21H44NO7P	476.273	M+Na	0.041757	14.3524
a22815	Isorhamnetin 5-glucoside	Phenylpropanoids and polyketides	T3-pos	28.3478		477.144		1e-06	70.1042
a22920	1-Naphthalenecarboxylic acid, 8-(benzoyloxy)decahydro-7-hydroxy-5-[(3Z)-5-hydroxy-3-methyl-3-penten-1-yl]-1,4a-dimethyl-6-methylene-	Lipids	T3-pos	15.0883	C27H36O6	479.244	M+Na	1e-06	40.3883
a22967	CYTOCHALASIN B	Other	T3-pos	21.4458		480.276	M+H	0.020829	88.8258
a22972	LysoPE(18:1(9Z)/0:0)	Lipids	T3-pos	27.2943	C23H46NO7P	480.307	M+H	0.068248	42.9248
a22973	lysoPC 15:1	Lipids	T3-pos	24.8966	C23H46NO7P	480.306	M+H	0.016141	76.206
a22980	PC(O-16:1(9E)/0:0)	Lipids	T3-pos	27.5809	C24H50NO6P	480.343	M+H	0.107299	52.9453
a23003	8-Hexanoylneosolaniol	Lipids	T3-pos	25.1077	C25H36O9	481.231	M+H	1e-06	94.9609
a23004	4-Propanoyl-HT2 toxin	Lipids	T3-pos	13.4043	C25H36O9	481.24	M+H	1e-06	26.6077
a23007	Alangicine	Other	T3-pos	15.1121	C28H36N2O5	481.26	M+H	1e-06	25.6593
a23062	lysoPE 18:0	Lipids	T3-pos	28.5557	C23H48NO7P	482.322	M+H	1e-06	14.9688
a23063	lysoPE 18:0-1	Lipids	T3-pos	28.1265	C23H48NO7P	482.322	M+H	0.091625	16.9272
a23064	LysoPC(15:0)	Lipids	T3-pos	25.7808	C23H48NO7P	482.322	M+H	0.024393	20.1449
a23065	LysoPC 15:0	Lipids	T3-pos	25.3101	C23H48NO7P	482.322	M+H	0.142376	29.5424
a23091	11-β-Hydroxyandrosterone-3-glucuronide	Organic heterocyclic	T3-pos	26.0815	C25H38O9	483.246	M+H	0.038165	30.7007
a23129	N1-Caffeoyl-N10-feruloylspermidine	Phenylpropanoids and polyketides	T3-pos	8.15338	C26H33N3O6	484.238	M+H	0.414938	55.8424
a23205	3α;-HYDROXYDEOXODIHYDROGEDUNIN	Lipids	T3-pos	17.0766	C28H38O7	487.26	M+H	1e-06	81.458
a23209	PA(20:4(5Z,8Z,11Z,14Z)e/2:0)	Lipids	T3-pos	28.5398	C25H43O7P	487.278	M+H	0.018474	16.4691
a23247	lysoPE 18:0-2	Lipids	T3-pos	29.2454	C23H48NO6P	488.309	M+Na	0.066796	52.8382
a23285	Hydrocortisone butyrate propionate	Lipids	T3-pos	26.3987	C28H40O7	489.28	M+H	0.099744	38.3162
a23327	2-Butenoic acid, 2-methyl-, 9a-(acetyloxy)-1a,1b,4,4a,5,7a,7b,8,9,9a-decahydro-7b-hydroxy-3-(hydroxymethyl)-1,1,6,8-tetramethyl-5-oxo-1H-cyclopropa[3,4]benz[1,2-e]azulen-9-yl ester, (2E)-	Lipids	T3-pos	21.1529	C27H36O7	490.281	M+NH4	1e-06	59.757
a23328	lysoPE 17:0	Lipids	T3-pos	27.7103	C22H46NO7P	490.288	M+Na	0.097283	39.4359
a23330	LysoPC 16:3	Lipids	T3-pos	24.0921	C24H44NO7P	490.291	M+H	0.026315	44.2762
a23341	lysoPE 18:0-3	Lipids	T3-pos	29.4845	C23H50NO6P	490.325	M+Na	0.15222	55.6006
a23369	10-Hydroxy-octadec-12Z-enoate-9-β-D-glucuronide	Lipids	T3-pos	28.9215	C24H42O10	491.29	M+H	1e-06	48.8031
a23416	LysoPC 16:2	Lipids	T3-pos	24.8268	C24H46NO7P	492.306	M+H	0.017101	33.6147
a23418	lysoPC 16:2-1	Lipids	T3-pos	24.3384	C24H46NO7P	492.307	M+H	0.210465	31.6423
a23420	CerP 25:1	Lipids	T3-pos	29.527	C25H50NO6P	492.343	M+H	1e-06	59.8328
a23478	PC(16:1(9E)/0:0)	Lipids	T3-pos	25.3753	C24H48NO7P	494.322	M+H	0.110025	59.7913
a23479	PC(14:1e/2:0)	Lipids	T3-pos	24.936	C24H48NO7P	494.322	M+H	0.009274	61.0245
a23481	PC(P-17:0/0:0)	Lipids	T3-pos	28.4318	C25H52NO6P	494.359	M+H	0.150116	56.0397
a23512	Leukotriene D5	Carbohydrates	T3-pos	17.4816	C25H38N2O6S	495.255	M+H	0.04735	57.6361
a23553	PC(14:0e/2:0)	Lipids	T3-pos	26.2696	C24H50NO7P	496.338	M+H	1e-06	15.0737
a23554	1-Palmitoyl-Sn-Glycero-3-Phosphocholine	Lipids	T3-pos	26.509	C24H50NO7P	496.338	M+H	0.011197	17.832
a23558	2-O-methyl PAF C-16	Lipids	T3-pos	28.6638	C25H54NO6P	496.374	M+H	0.009234	60.01
a23581	Leukotriene D4	Lipids	T3-pos	21.5299	C25H40N2O6S	497.272	M+H	0.000301	75.8108
a23594	25-Hydroxy-24-epi-brassinolide	Lipids	T3-pos	26.7426		497.341		1e-06	12.0913
a23615	lysoPE 18:3	Lipids	T3-pos	25.1752	C23H42NO7P	498.257	M+Na	1e-06	56.2678
a23672	lysoPE 18:2	Lipids	T3-pos	26.1752	C23H44NO7P	500.273	M+Na	0.002059	35.2684
a23676	Taurodeoxycholate	Lipids	T3-pos	23.4958	C26H45NO6S	500.302	M+H	0.054551	79.4287
a23738	plasmenyl-PE 18:0	Lipids	T3-pos	27.2948	C23H46NO7P	502.289	M+Na	0.12496	32.1286
a23851	lysoPE 18:0-4	Lipids	T3-pos	28.5645	C23H48NO7P	504.304	M+Na	0.059659	15.2286
a23870	4S,5S-antillatoxin A	Peptides and Nucleosides	T3-pos	35.9189	C28H45N3O5	504.343	M+H	0.036787	60.2169
a23936	Sodium glycocholate hydrate863-57-0	Lipids	T3-pos	13.404	C26H44NNaO7	506.296	M+H	1e-06	43.815
a23950	LysoPE(0:0/20:2(11Z,14Z))	Lipids	T3-pos	27.5849	C25H48NO7P	506.339	M+H	0.017878	102.359
a23952	PC(P-18:1(9Z)/0:0)	Lipids	T3-pos	28.5057	C26H52NO6P	506.358	M+H	0.073585	8.65091
a23955	C-8 Ceramide-1-phosphate	Lipids	T3-pos	31.8199	C26H52NO6P	506.359	M+H	1e-06	46.9753
a23971	11-Hydroxyprogesterone 11-glucuronide	Lipids	T3-pos	26.137	C27H38O9	507.246	M+H	0.082461	23.7136
a24024	lysoPC 17:1-1	Lipids	T3-pos	26.3292	C25H50NO7P	508.338	M+H	0.118056	26.1515
a24032	PC(O-18:1(9E)/0:0)[S]	Lipids	T3-pos	29.2158	C26H54NO6P	508.374	M+H	1e-06	83.987
a24048	Specioside	Phenylpropanoids and polyketides	T3-pos	11.716		509.162	M+H	0.083521	66.7893
a24056	26,26,26,27,27,27-hexafluoro-1α;a-hydroxyvitamin D3	Lipids	T3-pos	17.2537		509.273		1e-06	74.6183
a24093	MGDG 15:0	Lipids	T3-pos	17.9933	C24H44O10	510.318	M+NH4	0.095624	52.9737
a24210	1-Stearoylglycerophosphoglycerol	Lipids	T3-pos	29.3168	C24H49O9P	513.317	M+H	0.019648	95.6589
a24278	PE(4:0/14:1)	Lipids	T3-pos	17.2589	C23H44NO8P	516.281	M+Na	1e-06	39.8559
a24281	Taurohyocholate	Lipids	T3-pos	22.0094	C26H45NO7S	516.297	M+H	0.09231	156.856
a24282	Taurocholic acid sodium salt hydrate	Lipids	T3-pos	21.6969		516.297	M+H	0.038293	325.676
a24287	lysoPC 16:1	Lipids	T3-pos	24.2375	C24H48NO7P	516.307	M+Na	0.013117	123.854
a24384	lysoPC 18:3	Lipids	T3-pos	25.2178	C26H48NO7P	518.322	M+H	1e-06	77.5582
a24385	lysoPC 16:0	Lipids	T3-pos	24.6893	C24H50NO7P	518.322	M+Na	0.039825	41.2512
a24496	PC(16:2e/2:0)	Lipids	T3-pos	25.6625	C26H50NO7P	520.338	M+H	0.081387	14.3068
a24499	lysoPC 18:2	Lipids	T3-pos	22.6774	C26H50NO7P	520.338	M+H	0.010517	54.1992
a24501	PC(P-19:1(12Z)/0:0)	Lipids	T3-pos	29.2903	C27H54NO6P	520.373	M+H	1e-06	35.3471
a24541	Soraphen A	Phenylpropanoids and polyketides	T3-pos	28.1789	C29H44O8	521.307	M+H	1e-06	62.8346
a24599	PC(14:1e/4:0)	Lipids	T3-pos	26.8061	C26H52NO7P	522.353	M+H	0.02456	25.3926
a24664	lysoPE 20:4	Lipids	T3-pos	26.185	C25H44NO7P	524.273	M+Na	0.062708	28.7636
a24680	PC(14:0e/4:0)	Lipids	T3-pos	28.0667	C26H54NO7P	524.369	M+H	0.04334	14.1719
a24688	2-acetyl-1-alkyl-sn-glycero-3-phosphocholine	Lipids	T3-pos	31.2184	C26H54NO7P	524.369	M+H	0.126762	52.9941
a24706	Phe-Pro	Peptides and Nucleosides	T3-pos	13.911	C14H18N2O3	525.267	2M+H	1e-06	27.5862
a24909	LysoPC 17:1	Lipids	T3-pos	25.4275	C25H50NO7P	530.322	M+Na	0.152793	50.5917
a24912	plasmenyl-PE 20:0	Lipids	T3-pos	28.8741	C25H50NO7P	530.32	M+Na	0.070148	52.1
a24915	2-(8-[3]-ladderane-octanyl)-sn-glycero-3-phosphocholine	Lipids	T3-pos	18.7301	C28H52NO6P	530.352	M+H	1e-06	27.3421
a25046	β-Isorenieratene	Lipids	T3-pos	32.4137	C40H52	533.412	M+H	1e-06	67.3783
a25065	Methyl (2S)-[(5S,6S,10S,12S,13R,15S,19S)-6-(3-furyl)-15,18-dihydroxy-1,5,16-trimethyl-8,14-dioxo-7,11-dioxahexacyclo[14.2.1.0~2,12~.0~5,10~.0~10,12~.0~13,18~]nonadec-19-yl](hydroxy)acetate	Lipids	T3-pos	8.46997	C27H32O10	534.24	M+NH4	0.198837	17.8887
a25092	LysoPC 19:2	Lipids	T3-pos	26.9762	C27H52NO7P	534.354	M+H	0.065039	19.7716
a25229	lysoPC 18:4	Lipids	T3-pos	17.4161	C26H46NO7P	538.294	M+Na	1e-06	48.0021
a25237	PC(2:0/16:0)	Lipids	T3-pos	27.3665	C26H52NO8P	538.348	M+H	0.198026	80.0887
a25239	PC(19:0/0:0)	Lipids	T3-pos	29.2906	C27H56NO7P	538.385	M+H	1e-06	23.5587
a25240	PC(14:0e/5:0)	Lipids	T3-pos	28.874	C27H56NO7P	538.385	M+H	1e-06	27.3169
a25342	Saccharocin	Carbohydrates	T3-pos	14.3515	C21H40N4O12	541.26	M+H	1e-06	25.8836
a25348	MGDG(3:0/14:1)	Lipids	T3-pos	21.456	C26H46O10	541.302	M+Na	0.03132	79.6791
a25388	lysoPC 20:5	Lipids	T3-pos	25.1447	C28H48NO7P	542.322	M+H	1e-06	26.5042
a25464	lysoPC 20:4	Lipids	T3-pos	26.1145	C28H50NO7P	544.338	M+H	1e-06	14.4977
a25467	PC(18:4e/2:0)	Lipids	T3-pos	25.463	C28H50NO7P	544.338	M+H	0.063829	39.7643
a25537	lysoPC 20:3	Lipids	T3-pos	26.8345	C28H52NO7P	546.353	M+H	0.228873	27.7
a25642	lysoPE 22:6	Lipids	T3-pos	26.1717	C27H44NO7P	548.272	M+Na	0.141489	24.4938
a25668	lysoPC 20:2	Lipids	T3-pos	27.7994	C28H54NO7P	548.369	M+H	0.124235	16.7221
a25669	PC(18:2e/2:0)	Lipids	T3-pos	27.3698	C28H54NO7P	548.369	M+H	0.004037	24.821
a25670	PC(O-18:2(9Z,12Z)/2:0)	Lipids	T3-pos	31.0228	C28H55NO7P	548.375	M+H	0.086116	105.447
a25785	Butenoyl PAF	Lipids	T3-pos	28.8323	C28H56NO7P	550.385	M+H	0.249819	23.382
a25859	lysoPE 22:4	Lipids	T3-pos	27.2355	C27H48NO7P	552.312	M+Na	0.032161	21.1647
a25886	Deoxycholic acid disulfate	Lipids	T3-pos	23.5114	C24H40O10S2	553.215	M+H	0.234015	57.0194
a25890	Acarbose (M7)	Carbohydrates	T3-pos	28.2546	C24H40O14	553.245	M+H	1e-06	143.058
a25969	SQMG(0:0/16:1(11Z))	Lipids	T3-pos	15.7292		555.279		0.081086	73.2616
a26079	LysoPC 19:1	Lipids	T3-pos	26.8318	C27H54NO7P	558.353	M+Na	0.197514	31.7219
a26080	lysoPE 22:1	Lipids	T3-pos	28.9746	C27H54NO7P	558.353	M+Na	0.124148	44.9975
a26135	DGDG(2:0/5:0)	Lipids	T3-pos	21.9801	C22H38O15	560.261	M+NH4	0.187764	118.552
a26147	PC(4:0/16:3)	Lipids	T3-pos	23.8134	C28H50NO8P	560.333	M+H	0.204759	49.0456
a26155	LysoPC 19:0	Lipids	T3-pos	27.6263	C27H56NO7P	560.369	M+Na	0.093424	33.915
a26238	PC(18:2(9Z,12Z)/2:0)[U]	Lipids	T3-pos	14.3671	C28H52NO8P	562.342	M+H	1e-06	36.7871
a26248	Cer 36:3	Lipids	T3-pos	34.4009	C36H67NO3	562.517	M+H	0.689483	85.6336
a26267	Protoporphyrin	Organic heterocyclic	T3-pos	30.1334		563.263		1e-06	88.5514
a26296	Cholesterol glucuronide	Lipids	T3-pos	34.8835	C33H54O7	563.386	M+H	0.12082	34.5761
a26411	Canthaxanthine	Lipids	T3-pos	34.0107	C40H52O2	565.402	M+H	0.232131	33.5144
a26413	Alloxanthin	Lipids	T3-pos	35.6184	C40H52O2	565.402	M+H	1e-06	69.218
a26448	lysoPC 20:4-1	Lipids	T3-pos	25.2817	C28H50NO7P	566.322	M+Na	0.227358	39.0557
a26491	Mesoporphyrin IX	Organic heterocyclic	T3-pos	15.8294		567.297	M+H	1e-06	38.3235
a26541	lysoPC 22:6	Lipids	T3-pos	26.0836	C30H50NO7P	568.337	M+H	0.068531	25.204
a26543	lysoPC 20:3-1	Lipids	T3-pos	25.722	C28H52NO7P	568.337	M+Na	0.180053	22.5141
a26579	Leukotriene F4	Lipids	T3-pos	14.3517	C28H44N2O8S	569.292	M+H	1e-06	23.696
a26652	lysoPC 22:5	Lipids	T3-pos	26.6473	C30H52NO7P	570.353	M+H	0.029056	21.6115
a26756	lysoPC 22:4	Lipids	T3-pos	27.5497	C30H54NO7P	572.369	M+H	0.022782	13.1499
a26794	DG(13:0/20:5(5Z,8Z,11Z,14Z,17Z)/0:0)[iso2]	Lipids	T3-pos	34.6931	C36H60O5	573.447	M+H	0.045763	97.0903
a26818	LysoPC(20:0/0:0)	Lipids	T3-pos	28.3824	C28H58NO7P	574.385	M+Na	0.100624	24.9513
a26833	Austalide C	Organic heterocyclic	T3-pos	29.5622	C30H38O11	575.24	M+H	0.045684	66.6823
a26895	lysoPC 22:2-1	Lipids	T3-pos	29.3095	C30H58NO7P	576.4	M+H	1e-06	33.0426
a26984	lysoPC 22:1	Lipids	T3-pos	30.2224	C30H60NO7P	578.416	M+H	0.093993	38.0349
a27073	PC 21:0	Lipids	T3-pos	27.8915	C29H58NO8P	580.395	M+H	0.084389	195.583
a27074	LysoPC(22:0)	Lipids	T3-pos	31.289	C30H62NO7P	580.432	M+H	1e-06	37.0471
a27151	Carvedilol glucuronide	Carbohydrates	T3-pos	26.3144	C30H34N2O10	583.22	M+H	0.045136	25.0804
a27158	Biliverdin	Organic heterocyclic	T3-pos	31.2077	C33H34N4O6	583.253	M+H	0.179298	65.3774
a27322	LysoPC 21:1	Lipids	T3-pos	28.2567	C29H58NO7P	586.385	M+Na	0.191824	69.6399
a27407	D-Urobilin	Organic heterocyclic	T3-pos	24.6319	C33H40N4O6	589.305	M+H	0.062866	49.4178
a27408	Dinoflagellate luciferin	Organic heterocyclic	T3-pos	25.0874	C33H40N4O6	589.305	M+H	0.131521	55.6178
a27414	25-Hydroxyvitamin D2-25-glucuronide	Lipids	T3-pos	18.0502	C34H52O8	589.364	M+H	0.072067	40.7049
a27420	SM(d14:1/12:1)	Lipids	T3-pos	28.7483	C31H61N2O6P	589.427	M+H	0.141687	119.161
a27704	LysoPC 22:3	Lipids	T3-pos	27.3999	C30H56NO7P	596.369	M+Na	0.048523	30.4934
a27733	Salannin	Lipids	T3-pos	15.746	C34H44O9	597.307	M+H	1e-06	30.9113
a27785	LysoPC 22:2	Lipids	T3-pos	28.2394	C30H58NO7P	598.385	M+Na	0.1831	30.0389
a27827	1-Oleoylglycerophosphoinositol	Lipids	T3-pos	15.0246	C27H51O12P	599.323	M+H	0.034105	39.8576
a27892	lysoPC 24:4	Lipids	T3-pos	28.9348	C32H58NO7P	600.4	M+H	0.094449	25.3489
a28032	PE(3:0/22:6)	Lipids	T3-pos	26.1408	C30H48NO8P	604.301	M+Na	1e-06	60.3556
a28078	Enterodiol	Other	T3-pos	27.1349	C18H22O4	605.306	2M+H	1e-06	57.7115
a28089	PA(12:0/17:1(9Z))	Lipids	T3-pos	26.9165	C32H61O8P	605.422	M+H	1e-06	125.362
a28132	lysoPC 24:1	Lipids	T3-pos	31.4084	C32H64NO7P	606.447	M+H	0.078124	91.9038
a28230	LysoPC(24:0)	Lipids	T3-pos	32.6757	C32H66NO7P	608.462	M+H	0.057468	58.5725
a28413	1H-Benz[e]indene-6,7-diacetic acid, 3-[(3E)-5-(acetyloxy)-1-hydroxy-1,5-dimethyl-2-oxo-3-hexen-1-yl]-2,3,3a,4,5,5a,6,9,9a,9b-decahydro-2-hydroxy-alpha~7~,alpha~7~,3a,5a,9b-pentamethyl-5-oxo-	Lipids	T3-pos	23.2706	C32H46O10	613.285	M+Na	1e-06	68.546
a28434	SM 26:1	Lipids	T3-pos	29.5741	C31H63N2O6P	613.426	M+Na	1e-06	30.0777
a28650	PA(12:0/18:1(9Z))	Lipids	T3-pos	29.6768	C33H63O8P	619.435	M+H	1e-06	29.2755
a28652	SM(d14:1/14:0)	Lipids	T3-pos	30.3431	C33H67N2O6P	619.478	M+H	0.07278	96.0679
a28770	SM(d14:2/13:1)	Lipids	T3-pos	27.3918	C32H61N2O6P	622.406	M+Na	1e-06	95.8912
a28771	SM(d15:2/12:1)	Lipids	T3-pos	28.5701	C32H61N2O6P	622.406	M+Na	1e-06	72.2047
a28899	PS(5:0/18:3)	Lipids	T3-pos	28.0681	C29H50NO10P	626.294	M+Na	0.036409	29.2596
a28902	PS(3:0/22:6)	Lipids	T3-pos	26.1	C31H48NO10P	626.314	M+H	0.046935	59.385
a29132	Rutin	Phenylpropanoids and polyketides	T3-pos	29.0988	C27H30O16	633.148	M+Na	1e-06	64.0221
a29146	PA(17:0/14:1(9Z))	Lipids	T3-pos	28.7394	C34H65O8P	633.453	M+H	0.087166	79.2812
a29234	PS(6:0/18:5)	Lipids	T3-pos	7.42346	C30H48NO10P	636.282	M+Na	0.157937	64.2211
a29257	SM(d14:3/14:0)	Lipids	T3-pos	27.729	C33H63N2O6P	636.421	M+Na	0.050469	74.9977
a29289	MGDG(4:0/20:2)	Lipids	T3-pos	28.6564	C33H58O10	637.387	M+Na	0.009293	50.7166
a29465	MGDG(3:0/22:6)	Lipids	T3-pos	15.3657	C34H52O10	643.349	M+Na	1e-06	48.4278
a29662	1-Palmitoyl-2-(5-hydroxy-8-oxo-6-octenoyl)-sn-glycero-3-phosphocholine	Lipids	T3-pos	15.1231	C32H60NO10P	650.393	M+H	0.052182	43.7092
a29667	SM(d17:3/12:0)	Lipids	T3-pos	28.1074	C34H65N2O6P	650.437	M+Na	1e-06	86.2437
a29850	2-Butenoic acid, 2-methyl-, 5-(acetyloxy)-8-(3-furanyl)hexadecahydro-1,1,5a,7a,10b-pentamethyl-7-(2-methyl-1-oxopropoxy)-3-oxooxireno[1',5']cyclopenta[1',2':5,6]naphth[2,1-c]oxepin-11-yl ester, (2E)-	Lipids	T3-pos	24.6557	C37H50O10	655.344	M+H	0.105473	51.965
a29852	MGDG 26:7	Lipids	T3-pos	16.4269	C35H52O10	655.349	M+Na	1e-06	51.5953
a29857	all-trans-Heptaprenyl diphosphate	Lipids	T3-pos	18.4192	C35H60O7P2	655.386	M+H	1e-06	25.8768
a29890	DG 38:7	Lipids	T3-pos	30.3088	C41H66O5	656.528	M+NH4	0.032363	254.717
a29927	PA(15:0/18:3(9Z,12Z,15Z))	Lipids	T3-pos	29.5601	C36H65O8P	657.452	M+H	1e-06	30.5008
a30412	Sphingomyelin (18:1/14:0)	Lipids	T3-pos	32.623		675.541	M+H	1e-06	66.7221
a30452	PG(P-16:0/14:1(9Z))	Lipids	T3-pos	28.7284	C36H69O9P	677.479	M+H	1e-06	70.4333
a30453	SM(d18:0/14:0)	Lipids	T3-pos	33.1849	C37H77N2O6P	677.557	M+H	0.013657	47.4245
a30473	SM(d18:2/13:1)	Lipids	T3-pos	29.5004	C36H69N2O6P	678.468	M+Na	0.008283	116.042
a30475	PC 28:0	Lipids	T3-pos	32.7195	C36H72NO8P	678.504	M+H	1e-06	73.3044
a30780	SM(d14:0/19:1)	Lipids	T3-pos	33.295	C38H77N2O6P	689.557	M+H	0.116443	28.3447
a30799	plasmenyl-PC 30:0	Lipids	T3-pos	34.5953	C38H76NO7P	690.54	M+H	0.147664	57.7189
a30816	SM(d15:0/18:0)	Lipids	T3-pos	34.0576	C38H79N2O6P	691.572	M+H	0.147963	57.6933
a30826	PS 28:5	Lipids	T3-pos	26.1014	C34H56NO10P	692.353	M+Na	1e-06	59.9095
a30857	PG(13:0/17:1(9Z))	Lipids	T3-pos	26.9295	C36H69O10P	693.473	M+H	1e-06	101.149
a30969	OlopatadineHCl	Organic heterocyclic	T3-pos	10.4024		697.313	M+H	0.151814	51.8069
a31020	HexCer-NS d34:2	Lipids	T3-pos	33.2361	C40H75NO8	698.554	M+H	0.03158	103.806
a31033	(15a,20R)-Dihydroxypregn-4-en-3-one 20-[glucosyl-(1->4)-6-acetyl-glucoside]	Lipids	T3-pos	26.4352	C35H54O14	699.358	M+H	1e-06	150.493
a31042	MGDG 29:6	Lipids	T3-pos	18.5946	C38H60O10	699.412	M+Na	1e-06	24.9844
a31075	HexCer-NS d34:1	Lipids	T3-pos	33.7094	C40H77NO8	700.57	M+H	0.020346	45.5056
a31086	Pentacarboxyl porphyrinogen III	Organic heterocyclic	T3-pos	30.9508		701.283		0.100649	88.1564
a31100	SM(d19:2/15:0)	Lipids	T3-pos	33.0245	C39H77N2O6P	701.557	M+H	0.002105	47.94
a31125	PC 30:2	Lipids	T3-pos	32.8817	C38H72NO8P	702.504	M+H	1e-06	110.105
a31156	SM(d14:0/20:1)	Lipids	T3-pos	34.1724	C39H79N2O6P	703.572	M+H	0.05617	13.7266
a31157	SM(d19:0/15:1)	Lipids	T3-pos	33.6699	C39H79N2O6P	703.572	M+H	0.068902	54.8461
a31181	PC 30:1	Lipids	T3-pos	33.0469	C38H74NO8P	704.52	M+H	0.127968	78.7495
a31212	SM(d22:0/12:0)	Lipids	T3-pos	35.0417	C39H81N2O6P	705.588	M+H	0.033895	31.1403
a31365	PE(14:0/20:4(5Z,8Z,11Z,14Z))	Lipids	T3-pos	33.4963	C39H70NO8P	712.489	M+H	0.070444	92.0185
a31395	PS 30:8	Lipids	T3-pos	26.362	C36H54NO10P	714.342	M+Na	1e-06	46.6795
a31401	PC(13:0/16:0)	Lipids	T3-pos	33.9647	C37H74NO8P	714.504	M+Na	0.202298	76.4103
a31404	PC(18:3e/14:0)	Lipids	T3-pos	34.346	C40H76NO7P	714.54	M+H	0.188563	30.728
a31423	SM(d16:2/19:0)	Lipids	T3-pos	33.8173	C40H79N2O6P	715.572	M+H	0.120165	31.4557
a31441	1-Palmitoyl-2-linoleoyl PE	Lipids	T3-pos	35.5024	C39H74NO8P	716.52	M+H	0.01791	38.9851
a31500	PC 31:1	Lipids	T3-pos	25.9693	C39H76NO8P	718.529	M+H	0.02361	49.8996
a31501	1-Hexadecanoyl-2-(9Z-octadecenoyl)-sn-glycero-3-phosphoethanolamine	Lipids	T3-pos	33.8769	C39H76NO8P	718.536	M+H	1e-06	45.5081
a31549	PC(6:0/25:0)	Lipids	T3-pos	35.3505	C39H78NO8P	720.551	M+H	0.133161	53.9956
a31568	PG(16:0/16:1(9Z))	Lipids	T3-pos	28.718	C38H73O10P	721.505	M+H	0.066009	60.6422
a31702	PC(16:2(2E,4E)/16:2(2E,4E))	Lipids	T3-pos	33.058	C40H72NO8P	726.502	M+H	0.049626	98.5364
a31735	SM(d20:2/16:1)	Lipids	T3-pos	33.4242	C41H79N2O6P	727.572	M+H	0.208006	44.8585
a31749	PC 30:0	Lipids	T3-pos	34.3666	C38H76NO8P	728.518	M+Na	0.131447	40.5964
a31750	PC 32:3	Lipids	T3-pos	33.6566	C40H74NO8P	728.52	M+H	0.044932	48.2933
a31752	PC 32:3-1	Lipids	T3-pos	32.7186	C40H74NO8P	728.52	M+H	0.020459	72.2665
a31754	plasmenyl-PC 33:2	Lipids	T3-pos	34.1721	C41H78NO7P	728.562	M+H	0.135638	48.9552
a31816	DGDG(4:0/15:1)	Lipids	T3-pos	16.8113	C34H60O15	731.383	M+Na	0.005457	74.9938
a31833	SM(d18:0/18:1(9Z))	Lipids	T3-pos	35.5902		731.604	M+H	1e-06	458.183
a31849	DGDG 2:0-18:5	Lipids	T3-pos	14.0171	C35H54O15	732.37	M+NH4	0.080085	65.825
a31864	PC 32:1	Lipids	T3-pos	26.9312	C40H78NO8P	732.544	M+H	1e-06	82.0867
a31866	PC 32:1-1	Lipids	T3-pos	24.4284	C40H78NO8P	732.544	M+H	1e-06	69.9838
a31867	PC 32:1-2	Lipids	T3-pos	34.8005	C40H78NO8P	732.551	M+H	0.149826	47.6259
a31939	Estra-1,5-diene-3,11-dione, 17-[(1R,3E)-5-(acetyloxy)-1-hydroxy-1,5-dimethyl-2-oxo-3-hexen-1-yl]-2-(beta-D-glucopyranosyloxy)-16-hydroxy-4,4,9,14-tetramethyl-, (9beta,10alpha,17beta)-	Lipids	T3-pos	26.1059	C38H54O13	736.379	M+NH4	1e-06	65.514
a31968	PA(P-18:0/22:4(7Z,10Z,13Z,16Z))	Lipids	T3-pos	33.8094	C43H77O7P	737.554	M+H	0.076661	49.2734
a32131	PC 33:3	Lipids	T3-pos	33.4792	C41H76NO8P	742.536	M+H	0.139063	84.2162
a32135	plasmenyl-PC 34:2	Lipids	T3-pos	35.6227	C42H80NO7P	742.572	M+H	0.099073	189.746
a32184	PC 33:2	Lipids	T3-pos	34.4229	C41H78NO8P	744.551	M+H	0.100367	37.8286
a32185	PC 33:2-1	Lipids	T3-pos	31.9445	C41H78NO8P	744.551	M+H	0.083975	45.9105
a32206	DGDG(7:0/13:1)	Lipids	T3-pos	15.7389	C35H62O15	745.397	M+Na	0.009477	31.2835
a32353	PC 34:5	Lipids	T3-pos	33.5696	C42H74NO8P	752.518	M+H	0.108065	49.7903
a32359	plasmenyl-PC 33:1	Lipids	T3-pos	33.4719	C41H80NO7P	752.556	M+Na	0.157637	73.8432
a32433	PC 34:4	Lipids	T3-pos	32.9192	C42H76NO8P	754.535	M+H	1e-06	75.1589
a32505	PC 34:3	Lipids	T3-pos	34.4466	C42H78NO8P	756.551	M+H	0.124061	73.1603
a32506	PC 34:3-1	Lipids	T3-pos	34.271	C42H78NO8P	756.551	M+H	0.119517	44.5026
a32540	PC 34:2	Lipids	T3-pos	35.4293	C42H80NO8P	758.566	M+H	1e-06	49.1014
a32547	PC 34:2-1	Lipids	T3-pos	31.1947	C42H80NO8P	758.567	M+H	1e-06	72.9603
a32590	PC 35:8	Lipids	T3-pos	33.4985	C43H70NO8P	760.487	M+H	1e-06	63.1302
a32597	PC 34:1	Lipids	T3-pos	30.8511	C42H82NO8P	760.582	M+H	1e-06	97.5274
a32604	PC 34:1-1	Lipids	T3-pos	32.809	C42H82NO8P	760.583	M+H	1e-06	58.5366
a32656	PC 33:4	Lipids	T3-pos	34.5269	C41H74NO8P	762.502	M+Na	0.034225	53.8263
a32725	PC(15:0/20:5(5Z,8Z,11Z,14Z,17Z))	Lipids	T3-pos	35.0498	C43H76NO8P	766.526	M+H	0.133492	25.3484
a32733	plasmenyl-PC 34:1	Lipids	T3-pos	35.4988	C42H82NO7P	766.571	M+Na	0.114832	63.6031
a32779	PC 35:4	Lipids	T3-pos	34.2886	C43H78NO8P	768.551	M+H	0.034389	30.5248
a32788	plasmenyl-PC 34:0	Lipids	T3-pos	31.3921	C42H84NO7P	768.588	M+Na	1e-06	114.426
a32851	PC 35:3	Lipids	T3-pos	35.4272	C43H80NO8P	770.56	M+H	1e-06	21.1658
a32852	PC 35:3-1	Lipids	T3-pos	34.8807	C43H80NO8P	770.567	M+H	0.079317	34.1287
a32921	plasmenyl-PC 36:1	Lipids	T3-pos	34.6232	C44H86NO7P	772.619	M+H	0.13622	70.9944
a32952	PC 36:8	Lipids	T3-pos	32.802	C44H72NO8P	774.502	M+H	0.049916	79.7234
a32986	MGDG 35:10	Lipids	T3-pos	16.2282	C44H64O10	775.427	M+Na	1e-06	76.4666
a33024	PC 36:7	Lipids	T3-pos	32.7606	C44H74NO8P	776.52	M+H	1e-06	53.8712
a33053	SM 38:3	Lipids	T3-pos	34.2574	C43H83N2O6P	777.588	M+Na	1e-06	46.9571
a33054	L-Thyroxine	Amino acid	T3-pos	19.9652	C15H11O4I4N	777.692	M+H	0.084931	23.2435
a33076	plasmenyl-PC 35:2	Lipids	T3-pos	33.7397	C43H82NO7P	778.572	M+Na	1e-06	86.1759
a33120	PC 36:5	Lipids	T3-pos	34.531	C44H78NO8P	780.551	M+H	1e-06	41.2618
a33121	PC 36:5-1	Lipids	T3-pos	33.8166	C44H78NO8P	780.551	M+H	0.123692	37.1867
a33122	PC 36:5-2	Lipids	T3-pos	33.4312	C44H78NO8P	780.551	M+H	0.037028	48.9975
a33181	PC 36:4	Lipids	T3-pos	34.4864	C44H80NO8P	782.567	M+H	0.094726	31.3459
a33182	PC 36:4-1	Lipids	T3-pos	35.2637	C44H80NO8P	782.566	M+H	1e-06	25.7648
a33187	PC 36:4-2	Lipids	T3-pos	29.6757	C44H80NO8P	782.567	M+H	0.04279	94.0932
a33266	PC 36:3	Lipids	T3-pos	27.8142	C44H82NO8P	784.583	M+H	0.006954	126.438
a33270	PC 36:3-1	Lipids	T3-pos	26.639	C44H82NO8P	784.583	M+H	1e-06	114.53
a33345	PC 35:6	Lipids	T3-pos	35.0653	C43H74NO8P	786.502	M+Na	0.194137	16.6479
a33347	PC 35:6-1	Lipids	T3-pos	33.2306	C43H74NO8P	786.504	M+Na	0.130276	101.113
a33467	PC 35:4-1	Lipids	T3-pos	35.5058	C43H78NO8P	790.541	M+Na	0.001869	48.466
a33502	PC 37:6	Lipids	T3-pos	34.8845	C45H78NO8P	792.548	M+H	0.066122	39.728
a33511	plasmenyl-PC 36:2	Lipids	T3-pos	35.6437	C44H84NO7P	792.587	M+Na	1e-06	144.359
a33515	plasmenyl-PC 36:2-1	Lipids	T3-pos	33.7227	C44H84NO7P	792.585	M+Na	0.049843	58.2728
a33559	PC 37:5	Lipids	T3-pos	35.2401	C45H80NO8P	794.561	M+H	1e-06	38.2354
a33564	PC 37:5-1	Lipids	T3-pos	34.7204	C45H80NO8P	794.567	M+H	0.037562	40.608
a33566	PC 35:2	Lipids	T3-pos	33.3324	C43H82NO8P	794.567	M+Na	0.125064	341.043
a33569	plasmenyl-PC 38:4	Lipids	T3-pos	32.377	C46H84NO7P	794.603	M+H	1e-06	64.886
a33573	plasmenyl-PC 36:1-1	Lipids	T3-pos	33.888	C44H86NO7P	794.602	M+Na	1e-06	66.0331
a33740	PC(18:4(6Z,9Z,12Z,15Z)/20:5(5Z,8Z,11Z,14Z,17Z))	Lipids	T3-pos	32.6691	C46H74NO8P	800.519	M+H	0.030459	95.7073
a33741	SM(d18:3/22:2)	Lipids	T3-pos	32.0743	C45H83N2O6P	800.577	M+Na	0.031576	90.2889
a33778	SM(d27:3/13:1)	Lipids	T3-pos	32.9061	C45H85N2O6P	802.593	M+Na	0.165295	134.405
a33802	SM 40:4	Lipids	T3-pos	32.8987	C45H85N2O6P	803.596	M+Na	0.016101	161.814
a33823	PC 38:7	Lipids	T3-pos	33.653	C46H78NO8P	804.551	M+H	1e-06	60.4793
a33864	SM 40:3	Lipids	T3-pos	35.6099	C45H87N2O6P	805.619	M+Na	0.111949	82.4775
a33898	PC 38:6	Lipids	T3-pos	34.9985	C46H80NO8P	806.567	M+H	1e-06	20.5369
a33951	PC 38:5	Lipids	T3-pos	35.8148	C46H82NO8P	808.582	M+H	1e-06	39.7151
a33952	PC 38:5-1	Lipids	T3-pos	29.2946	C46H82NO8P	808.582	M+H	0.109193	133.913
a33995	PC 38:4	Lipids	T3-pos	30.8293	C46H84NO8P	810.598	M+H	1e-06	82.9933
a34001	PC 38:4-1	Lipids	T3-pos	34.3819	C46H84NO8P	810.596	M+H	0.01736	109.014
a34005	PC 38:4-2	Lipids	T3-pos	32.0321	C46H84NO8P	810.599	M+H	0.060223	107.543
a34019	PC(DiMe(9,3)/DiMe(9,3))	Lipids	T3-pos	35.2587	C44H77NO10P	811.526	M+H	1e-06	32.3949
a34052	PC 37:7	Lipids	T3-pos	35.2538	C45H76NO8P	812.528	M+Na	0.018705	48.7478
a34062	PC 38:3	Lipids	T3-pos	33.3832	C46H86NO8P	812.614	M+H	1e-06	49.817
a34065	PC 38:3-1	Lipids	T3-pos	34.0398	C46H86NO8P	812.614	M+H	1e-06	105.346
a34067	PC 38:3-2	Lipids	T3-pos	32.7053	C46H86NO8P	812.614	M+H	0.004973	62.4097
a34125	plasmenyl-PC 38:5	Lipids	T3-pos	29.6834	C46H82NO7P	814.57	M+Na	0.104292	95.1174
a34200	DGDG 26:7	Lipids	T3-pos	28.205	C41H62O15	817.402	M+Na	1e-06	118.873
a34221	plasmenyl-PC 38:3	Lipids	T3-pos	33.0847	C46H86NO7P	818.601	M+Na	0.056128	71.0857
a34246	PG(17:1(9Z)/22:0)	Lipids	T3-pos	34.3671	C45H87O10P	819.604	M+H	0.020244	111.611
a34277	plasmenyl-PC 38:2	Lipids	T3-pos	31.989	C46H88NO7P	820.619	M+Na	0.050785	46.2741
a34314	PC 37:2	Lipids	T3-pos	33.9039	C45H86NO8P	822.597	M+Na	0.017438	196.07
a34373	PS 38:8	Lipids	T3-pos	25.1153	C44H70NO10P	826.462	M+Na	1e-06	50.4367
a34489	PC(18:2(9Z,12Z)/22:6(4Z,7Z,10Z,13Z,16Z,19Z))	Lipids	T3-pos	35.0987	C48H80NO8P	830.556	M+H	0.036447	49.4041
a34509	PI(16:1(9Z)/18:3(6Z,9Z,12Z))	Lipids	T3-pos	19.0294	C43H75O13P	831.49	M+H	0.02773	47.5845
a34525	PC 39:11	Lipids	T3-pos	34.8061	C47H72NO8P	832.475	M+Na	0.170054	70.7568
a34527	PC(18:1(11Z)/22:6(4Z,7Z,10Z,13Z,16Z,19Z))	Lipids	T3-pos	34.1176	C48H82NO8P	832.573	M+H	1e-06	51.3865
a34529	PC 40:7	Lipids	T3-pos	35.4455	C48H82NO8P	832.582	M+H	0.000325	49.6111
a34536	PC 40:7-1	Lipids	T3-pos	34.9809	C48H82NO8P	832.582	M+H	0.152915	70.3691
a34578	PC 40:6	Lipids	T3-pos	30.3417	C48H84NO8P	834.598	M+H	1e-06	87.2677
a34646	PC(22:6e/20:5)	Lipids	T3-pos	27.9778	C50H80NO7P	838.572	M+H	0.04591	65.6402
a34785	Sucrose acetate isobutyrate	Carbohydrates	T3-pos	29.6443	C40H62O19	847.395	M+H	0.02702	106.631
a34859	PC 42:10	Lipids	T3-pos	33.9136	C50H80NO8P	854.567	M+H	0.043327	41.8626
a34885	PC 42:9	Lipids	T3-pos	34.9555	C50H82NO8P	856.583	M+H	0.054688	44.986
a34925	PC 42:8	Lipids	T3-pos	35.8537	C50H84NO8P	858.598	M+H	1e-06	50.0171
a34965	beta-D-Glucopyranose, 1-O-[(3beta,5xi,9xi)-3-(beta-D-glucopyranuronosyloxy)-30-methoxy-28,30-dioxoolean-12-en-28-yl]-	Lipids	T3-pos	28.1922	C43H66O16	861.429	M+Na	0.029714	132.794
a34981	PC 42:6	Lipids	T3-pos	33.7833	C50H88NO8P	862.629	M+H	1e-06	69.1504
a35559	PI(20:2(11Z,14Z)/22:4(7Z,10Z,13Z,16Z))	Lipids	T3-pos	31.0985	C51H87O13P	939.592	M+H	1e-06	90.1806
a35772	6-Deoxy-alpha-L-mannopyranosyl-(1->4)-beta-D-glucopyranosyl-(1->6)-1-O-[(3beta)-3,23-dihydroxy-23,28-dioxoolean-12-en-28-yl]-beta-D-glucopyranose	Lipids	T3-pos	29.5793	C48H76O19	979.473	M+Na	1e-06	90.7267
b4	Malonaldehyde	Other	T3-neg	3.44834	C3H4O2	71.0128	M-H	0.072578	36.4646
b5	Methylglyoxal	Other	T3-neg	2.25048		71.0128		0.045199	25.0078
b9	Methyl ethyl ketone	Other	T3-neg	9.7295	C4H8O	71.0492	M-H	0.066609	61.0014
b17	Ethyl formate	Organic acid	T3-neg	3.94805	C3H6O2	73.0284	M-H	0.085274	32.9302
b18	(S)-Lactaldehyde	Other	T3-neg	4.8548		73.0285		0.022755	55.4956
b20	3-Hydroxypropanal	Other	T3-neg	8.74763	C3H6O2	73.0284	M-H	0.162725	45.7427
b21	Hydroxyacetone	Other	T3-neg	4.58716	C3H6O2	73.0284	M-H	0.288623	173.044
b23	GLYCINE	Amino acid	T3-neg	1.22558	C2H5NO2	74.0237	M-H	0.175381	56.9702
b90	1,4-Butynediol	Other	T3-neg	8.25111	C4H6O2	85.0286	M-H	0.165999	61.1466
b93	Methyl acrylate	Organic acid	T3-neg	2.48911	C4H6O2	85.0285	M-H	0.009573	29.5542
b94	γ-Butyrolactone	Organic heterocyclic	T3-neg	5.07823	C4H6O2	85.0285	M-H	0.217804	49.0701
b95	Vinyl acetate	Organic acid	T3-neg	2.82486	C4H6O2	85.0285	M-H	0.151059	31.7632
b112	Pyruvic acid	Organic acid	T3-neg	29.9622	C3H4O3	87.0025	M-H	0.02343	44.0904
b121	2-hydroxyacrylic Acid	Organic acid	T3-neg	26.8706	C3H4O3	87.0026	M-H	0.208089	44.7112
b159	Urethane	Organic acid	T3-neg	1.21156	C3H7NO2	88.0397	M-H	0.273182	59.2283
b418	Methaneselenol	Other	T3-neg	1.17667	CH4Se	94.9409	M-H	0.07946	10.3007
b433	Phosphoric acid	Other	T3-neg	1.36101	H3O4P	96.9591	M-H	1e-06	52.6949
b742	Imidodicarbonic diamide	Organic acid	T3-neg	2.02405	C2H5N3O2	102.027	M-H	1e-06	50.3537
b744	N,N-Dimethylglycine	Amino acid	T3-neg	1.27635	C4H9NO2	102.056	M-H	0.184686	26.049
b786	Hydroxypyruvate	Organic acid	T3-neg	1.50316	C3H4O4	103.003	M-H	1e-06	46.5542
b793	2-Hydroxy-butanoic acid	Organic acid	T3-neg	4.83451	C4H8O3	103.039	M-H	0.08421	65.5045
b848	D-Serine	Amino acid	T3-neg	1.19655	C3H7NO3	104.035	M-H	0.05263	30.4774
b850	N-Nitroethylenediamine	Other	T3-neg	5.12509		104.043		0.082094	51.6762
b851	(S)-3-Hydroxyisobutyrate	Organic acid	T3-neg	4.38061	C4H8O3	104.043	M-H	0.075626	84.5312
b1014	m-Cresol	Benzenoids	T3-neg	12.1858	C7H8O	107.049	M-H	0.223354	63.3854
b1087	3-Hydroxy-2H-pyran-2-one	Organic heterocyclic	T3-neg	2.83049	C5H4O3	111.008	M-H	0.055451	34.7305
b1090	Chlorobenzene	Benzenoids	T3-neg	19.5069	C6H5Cl	111.005	M-H	1e-06	24.5268
b1095	Uracil	Organic heterocyclic	T3-neg	2.13458	C4H4N2O2	111.019	M-H	0.140674	49.8842
b1208	MALEIC ACID	Organic acid	T3-neg	1.57595	C4H4O4	115.003	M-H	1e-06	28.7776
b1319	Guanidinoacetate	Amino acid	T3-neg	6.94719	C3H7N3O2	116.043	M-H	1e-06	29.8863
b1320	Glycocyamine	Amino acid	T3-neg	10.2492	C3H7N3O2	116.05	M-H	1e-06	50.9492
b1503	Succinate	Organic acid	T3-neg	31.2545	C4H6O4	118.035	M-H	1e-06	36.7035
b1579	Purine	Organic heterocyclic	T3-neg	1.47347	C5H4N4	119.034	M-H	1e-06	43.5775
b1593	L-Erythrulose	Carbohydrates	T3-neg	27.6048	C4H8O4	119.032	M-H	0.023314	26.4332
b1614	2-Acetylpyridine	Other	T3-neg	1.59938	C7H7NO	120.037	M-H	0.040992	47.1887
b1617	Benzamide	Benzenoids	T3-neg	14.0159	C7H7NO	120.053	M-H	0.035086	171.574
b1618	Tris(hydroxymethyl)methyl aminomethane	Organonitrogen	T3-neg	10.1584	C4H11NO3	120.075	M-H	0.17348	11.3348
b1670	1-Aminoethylphosphonic Acid	Organic acid	T3-neg	1.21025	C2H8NO3P	124.007	M-H	0.028534	64.9285
b1697	4-Hydroxy-6-Methyl-2-Pyrone	Organic heterocyclic	T3-neg	10.426	C6H6O3	125.024	M-H	1e-06	48.7289
b1739	Ethyl tiglate	Lipids	T3-neg	14.9773	C7H12O2	127.076	M-H	0.05537	19.5176
b1756	L-1-Pyrroline-3-hydroxy-5-carboxylate	Amino acid	T3-neg	11.2043	C5H7NO3	128.034	M-H	0.01991	39.7179
b1764	Pyroglutamic acid	Amino acid	T3-neg	3.06759	C5H7NO3	128.034	M-H	0.157547	21.5281
b1830	D-2-Hydroxypentanedioic acid	Organic acid	T3-neg	8.25511	C5H8O5	129.018	M-H2O-H	0.038415	80.1626
b1831	Itaconic acid	Lipids	T3-neg	2.48927	C5H6O4	129.018	M-H	0.040293	31.7829
b1848	2-Ethyldihydro-3(2H)-thiophenone	Organic heterocyclic	T3-neg	3.06759	C6H10OS	129.038	M-H	0.127679	24.1596
b1849	3-Methyl-2-Oxovalerate	Organic acid	T3-neg	11.5052	C6H10O3	129.055	M-H	0.085983	17.9261
[truncated: 1,650 more rows]

## Sheet: Table S3
Table S3 The statistical results of coefficient of variation (CV)
[truncated: 16 more rows]

[truncated: 2 more sheets: Table S4, Table S5]
