# Supplementary material for: Serum metabolic profile and metabolome genome-wide association study in chicken
Source: J Anim Sci Biotechnol. 2023 May 4;14:69. doi: 10.1186/s40104-023-00868-7 (PMC10158329; doi:10.1186/s40104-023-00868-7)
Supplement: Supplementary file 3 — Additional file 3: Table S6. Metabolic phenotype QTL intervals. [file 40104_2023_868_MOESM3_ESM.xlsx]

## Sheet: Sheet1
Table S6 Metabolic phenotype QTL intervals
Detection mode	Metabolits ID	Chr	Start	End	Length
T3-neg	b5508	1	4001063	4490590	489527
T3-pos	a26079	1	7403028	7668782	265754
T3-neg	b21776	1	7866348	12675466	4809118
T3-neg	b21105	1	8273943	13107239	4833296
T3-pos	a26248	1	8273943	12675466	4401523
Amide-pos	c11086	1	9804832	12692649	2887817
T3-neg	b21105	1	13607629	13860275	252646
T3-pos	a7229	1	16045288	16326079	280791
Amide-pos	c742	1	20353687	20565086	211399
T3-pos	a3045	1	20416225	20563219	146994
T3-pos	a2192	1	22013965	23355307	1341342
T3-pos	a6139	1	22375360	23523878	1148518
T3-pos	a255	1	22995987	23028514	32527
T3-pos	a3740	1	46074327	46345646	271319
Amide-neg	d1486	1	51016777	51853371	836594
Amide-pos	c7782	1	56267114	56474477	207363
T3-pos	a28230	1	59639252	59735773	96521
T3-pos	a75	1	61824364	63589583	1765219
T3-neg	b11441	1	62178975	62265775	86800
Amide-pos	c13101	1	67148451	67247078	98627
T3-neg	b23291	1	83055511	84482380	1426869
T3-neg	b23774	1	83055511	85462670	2407159
T3-neg	b24360	1	83055511	84482380	1426869
T3-pos	a12983	1	83055511	84482380	1426869
T3-pos	a27158	1	83055511	84482380	1426869
T3-neg	b23718	1	84681873	85155617	473744
T3-neg	b24362	1	84681873	85155617	473744
T3-neg	b8276	1	85286208	85538472	252264
T3-neg	b23510	1	91506279	91669063	162784
T3-neg	b23713	1	91506279	91669063	162784
T3-neg	b23718	1	91506279	91669063	162784
T3-neg	b23887	1	91506279	91669063	162784
T3-neg	b24098	1	93040007	93147869	107862
T3-neg	b22082	1	109988384	110166820	178436
T3-neg	b23713	1	109902344	109988384	86040
Amide-pos	c7253	1	112336038	112600082	264044
Amide-pos	c7253	1	113679300	113836248	156948
T3-pos	a16236	1	121535263	122095056	559793
Amide-pos	c4333	1	126419279	126605006	185727
Amide-pos	c4333	1	127493712	127513375	19663
Amide-pos	c4333	1	129763112	130172998	409886
T3-pos	a32540	1	132162486	132179077	16591
T3-neg	b23291	1	132178849	132179077	228
T3-neg	b24664	1	132178849	132179077	228
T3-pos	a33898	1	132178849	132179077	228
T3-pos	a33951	1	132178849	132179077	228
T3-pos	a7808	1	144094617	145257639	1163022
T3-pos	a14519	1	156554353	156619184	64831
T3-pos	a255	1	170606840	170782038	175198
T3-pos	a7808	2	5348375	7244749	1896374
Amide-pos	c2388	2	5746521	6636188	889667
Amide-neg	d13048	2	7089866	7502274	412408
T3-pos	a7808	2	12155737	12723493	567756
Amide-neg	d2417	2	17823141	18227559	404418
Amide-neg	d14475	2	18103951	18309084	205133
Amide-neg	d2417	2	19668306	22367899	2699593
Amide-neg	d14475	2	19668306	22757994	3089688
Amide-neg	d13798	2	19684787	22100049	2415262
Amide-neg	d14771	2	20203229	21247409	1044180
Amide-neg	d14886	2	20451654	21162160	710506
Amide-pos	c11414	2	20567395	20812193	244798
T3-pos	a17952	2	20584953	21358123	773170
Amide-pos	c11236	2	34009029	34766421	757392
T3-pos	a23594	2	43416180	43912407	496227
T3-pos	a9196	2	44355757	44355991	234
T3-pos	a9196	2	45155819	45409530	253711
Amide-pos	c341	2	78778657	81785448	3006791
Amide-pos	c341	2	82907411	84403701	1496290
T3-neg	b8871	2	120265340	122548920	2283580
T3-pos	a27158	2	130671675	130801459	129784
T3-neg	b14215	2	131167380	131198770	31390
Amide-pos	c591	2	133547394	133688129	140735
T3-pos	a2916	2	148626824	148895024	268200
T3-neg	b8442	2	148737169	148895024	157855
T3-pos	a3598	3	4488553	4590776	102223
T3-pos	a20817	3	10778224	10790685	12461
T3-pos	a17546	3	26614600	27809873	1195273
Amide-pos	c7186	3	26895500	27534912	639412
T3-pos	a17717	3	27472725	27524394	51669
Amide-pos	c10962	3	39420513	39797122	376609
Amide-neg	d2567	3	41623385	42048213	424828
Amide-neg	d9276	3	56400070	57001654	601584
Amide-pos	c4566	3	56880768	56884721	3953
T3-neg	b17999	3	56880768	56909158	28390
T3-pos	a33182	3	58804393	58826445	22052
T3-pos	a33182	3	59326649	60267374	940725
T3-pos	a33182	3	62363846	62646442	282596
T3-pos	a33182	3	66688701	66966667	277966
Amide-pos	c14637	3	103739442	104426364	686922
T3-neg	b23830	3	103739442	104053395	313953
T3-pos	a31735	3	103825811	103945445	119634
T3-neg	b15706	3	104202382	104274341	71959
T3-pos	a1794	3	105494887	105573028	78141
T3-pos	a18373	3	106601964	108142122	1540158
T3-pos	a6166	3	106618925	108019797	1400872
T3-pos	a1794	3	106645100	108060056	1414956
T3-neg	b24244	3	106674709	108246018	1571309
T3-pos	a7808	3	106674709	108776170	2101461
T3-neg	b23	3	106838329	108007785	1169456
T3-pos	a9196	3	108169823	108895376	725553
T3-pos	a23594	3	109015272	109944862	929590
T3-neg	b5508	4	8370911	8695334	324423
T3-neg	b24646	4	14499512	14528390	28878
T3-neg	b24646	4	15103988	15210422	106434
Amide-pos	c6110	4	20662282	20691884	29602
Amide-neg	d9959	4	35044907	35817706	772799
Amide-neg	d9959	4	36912543	37344458	431915
T3-pos	a4557	4	45793299	45856559	63260
T3-neg	b2592	4	50730600	51168806	438206
Amide-neg	d13662	4	50946223	51116634	170411
T3-pos	a1423	4	50946223	51254325	308102
Amide-neg	d13321	4	50949059	51167415	218356
T3-pos	a8000	4	51422475	51618921	196446
Amide-neg	d13144	4	51656793	51792465	135672
T3-pos	a20617	4	69873089	69893156	20067
T3-neg	b4933	4	90846453	91147998	301545
T3-pos	a6139	5	130164	519262	389098
T3-pos	a13184	5	170542	473977	303435
T3-pos	a14585	5	170542	215160	44618
T3-pos	a32135	5	38143267	38182097	38830
T3-neg	b23510	5	40077645	43096098	3018453
T3-neg	b13189	5	49209180	49640181	431001
T3-neg	b433	5	55356636	55587489	230853
T3-neg	b23887	5	58124168	59449126	1324958
T3-pos	a33182	5	58124168	59449126	1324958
Amide-neg	d13144	6	17897911	18928734	1030823
Amide-neg	d9222	6	18263909	18927899	663990
T3-pos	a21506	6	18385969	18541965	155996
Amide-pos	c8341	6	18420181	18927899	507718
T3-pos	a4060	6	18874624	19541327	666703
Amide-neg	d13144	6	19526862	20003169	476307
Amide-neg	d9222	6	19530414	20003169	472755
Amide-pos	c8341	6	19530414	20003169	472755
T3-pos	a21506	6	19639853	19746336	106483
T3-pos	a4060	6	20124910	24400829	4275919
T3-neg	b10470	6	21997209	22116698	119489
T3-pos	a2327	6	28410979	28506026	95047
T3-pos	a15864	6	28410979	28506026	95047
T3-neg	b24664	7	2457805	2578020	120215
T3-neg	b21472	7	5069878	6882382	1812504
T3-neg	b8978	7	5134658	6882382	1747724
T3-pos	a11858	7	5134658	6228555	1093897
T3-pos	a27158	7	5134658	6228555	1093897
T3-pos	a12983	7	5161884	5225831	63947
Amide-pos	c955	7	5213040	6228555	1015515
T3-pos	a22758	7	5491791	6165562	673771
Amide-neg	d13471	7	5648757	6004322	355565
Amide-neg	d12116	7	5851860	6882382	1030522
T3-neg	b12367	7	6038112	6134009	95897
T3-neg	b8978	7	8194373	10029470	1835097
Amide-neg	d12116	7	8707463	9808124	1100661
T3-neg	b21472	7	8707463	10029470	1322007
Amide-neg	d12116	7	10342467	11028160	685693
Amide-neg	d2343	7	10645241	12084079	1438838
T3-pos	a23129	7	19692205	22189262	2497057
T3-neg	b19307	7	19902367	22189262	2286895
T3-pos	a13192	7	19927175	21948169	2020994
T3-pos	a26135	7	20328968	20399029	70061
T3-pos	a20355	7	20778356	20794173	15817
T3-pos	a18904	8	4183248	4196758	13510
Amide-neg	d1193	8	4541214	5577853	1036639
Amide-neg	d13570	8	4813038	5252396	439358
Amide-pos	c9530	8	7430613	7438283	7670
Amide-pos	c15369	8	20969039	21144324	175285
T3-neg	b23312	8	20969039	21144324	175285
T3-neg	b23312	8	20969039	21144324	175285
T3-neg	b23737	8	20969039	21144324	175285
T3-pos	a12180	8	22170571	22214550	43979
Amide-neg	d6113	8	22224096	22247850	23754
Amide-neg	d13432	8	25834230	26669336	835106
T3-pos	a19217	8	26094979	27369824	1274845
T3-pos	a9195	8	26669402	27390345	720943
Amide-pos	c1910	8	28716693	28832795	116102
T3-pos	a28230	9	11062670	12588189	1525519
Amide-pos	c16885	10	19051652	19052725	1073
T3-pos	a12580	11	1382467	1396662	14195
T3-neg	b23312	11	7147917	8138225	990308
T3-pos	a4557	11	7147917	8138225	990308
T3-pos	a31441	11	7147917	8138225	990308
T3-pos	a33182	11	7147917	8138225	990308
T3-pos	a8848	11	9732371	11316361	1583990
T3-pos	a8848	11	11816924	11908633	91709
T3-pos	a1703	11	18590413	18606344	15931
T3-pos	a5227	11	18878588	19591518	712930
T3-pos	a1703	11	19230904	19565894	334990
T3-pos	a12593	11	19230904	19570338	339434
T3-neg	b418	12	5153573	5193048	39475
T3-neg	b5508	12	5153573	5193048	39475
T3-pos	a1075	13	13621198	13638835	17637
T3-neg	b159	13	16351899	16460729	108830
T3-neg	b159	13	17310452	18744330	1433878
T3-neg	b12487	14	2859267	3063474	204207
Amide-pos	c6094	14	13255110	13333657	78547
T3-pos	a2327	17	1738265	2233328	495063
Amide-pos	c945	17	4947292	5910236	962944
Amide-pos	c591	17	4958868	4974213	15345
T3-pos	a10297	17	4978380	6023174	1044794
T3-neg	b10568	17	5009407	6017587	1008180
Amide-neg	d6711	17	5047610	6168280	1120670
Amide-pos	c4422	17	5183889	6015206	831317
Amide-pos	c1293	17	5257513	5466350	208837
T3-neg	b3290	17	5572697	5761371	188674
T3-neg	b112	17	7423257	7431972	8715
Amide-pos	c375	19	777097	822704	45607
Amide-neg	d6020	20	10650987	10674851	23864
T3-pos	a10304	21	4744958	4950633	205675
Amide-pos	c4233	21	5106282	5124977	18695
Amide-pos	c13101	21	5106282	5124977	18695
T3-pos	a9717	21	6193314	6194421	1107
Amide-neg	d12677	22	4048182	4068398	20216
T3-pos	a26448	22	5264479	5343878	79399
T3-pos	a226	23	3544960	3758388	213428
T3-pos	a12891	24	2872476	2889781	17305
T3-neg	b11441	24	4866442	4877012	10570
T3-pos	a33182	26	3374049	3590003	215954
T3-neg	b21	28	912639	1056393	143754
Amide-pos	c10859	28	1199493	1921993	722500
T3-pos	a26411	28	1379424	1464589	85165
Amide-pos	c11162	28	1430809	1436442	5633
Amide-pos	c619	28	3221603	3258336	36733
T3-pos	a14596	31	2243033	2267395	24362
T3-pos	a12513	33	6877477	6931783	54306
